# Supplementary material for: (Carbonato-κ2 O,O′)bis­(5,5′-dimethyl-2,2′-bipyridyl-κ2 N,N′)cobalt(III) bromide trihydrate
Source: Acta Crystallogr Sect E Struct Rep Online. 2012 Mar 7;68(Pt 4):m383–4. doi: 10.1107/S160053681200894X (PMC3343799; doi:10.1107/S160053681200894X)
Supplement: Supplementary file 1 [file e-68-0m383-sup1.cif]

##############################################################################
#                                                                            #
# This CIF contains the data in a paper accepted for publication in          #
# Acta Crystallographica Section E. It conforms to the requirements of       #
# Notes for Authors for Acta Crystallographica Section E, and has been       #
# peer reviewed under the auspices of the IUCr Commission on Journals.       #
#                                                                            #
# Full details of the Crystallographic Information File format               #
# are given in the paper "The Crystallographic Information File (CIF):       #
# a New Standard Archive File for Crystallography" by S. R. Hall, F. H.      #
# Allen and I. D. Brown [Acta Cryst. (1991), A47, 655-685].                  #
#                                                                            #
# The current version of the core CIF dictionary is obtainable from          #
# ftp://ftp.iucr.org/pub/cif_core.dic.                                       #
#                                                                            #
# Software is freely available for graphical display of the structure(s)     #
# in this CIF. For information consult the CIF software page                 #
# http://www.iucr.org/resources/cif/software.                                #
#                                                                            #
# This file may be used for bona fide research purposes within the           #
# scientific community so long as proper attribution is given to the journal # 
# article from which it was obtained.                                        #
#                                                                            #
##############################################################################
data_I
_audit_creation_method     SHELXL-97
_chemical_name_systematic
;
(Carbonato-\k^2^<i>O</i>,<i>O</i>')bis(5,5'-dimethyl-2,2'-bipyridyl-
\k^2^<i>N</i>,<i>N</i>')cobalt(III) bromide trihydrate
;
_chemical_name_common     ?
_chemical_formula_moiety     'C25 H24 Co N4 O3 +, Br -, 3(H2 O)'
_chemical_formula_sum     'C25 H30 Br Co N4 O6'
_chemical_formula_iupac     '[Co (C O3) (C12 H12 N2)2] Br, 3H2 O'
_chemical_formula_weight     621.32
_chemical_melting_point     ?
_symmetry_cell_setting     monoclinic
_symmetry_space_group_name_H-M     'P 21/c'
_symmetry_space_group_name_Hall     '-P 2ybc'
loop_
    _symmetry_equiv_pos_as_xyz
    'x, y, z'
    '-x, y+1/2, -z+1/2'
    '-x, -y, -z'
    'x, -y-1/2, z-1/2'
_cell_length_a     11.5802(15)
_cell_length_b     15.958(2)
_cell_length_c     14.3921(17)
_cell_angle_alpha     90.00
_cell_angle_beta     100.143(3)
_cell_angle_gamma     90.00
_cell_volume     2618.0(6)
_cell_formula_units_Z     4
_cell_measurement_reflns_used     4593
_cell_measurement_theta_min     2.20
_cell_measurement_theta_max     25.55
_cell_measurement_temperature     293(2)
_exptl_crystal_description     block
_exptl_crystal_colour     red
_exptl_crystal_size_max     0.30
_exptl_crystal_size_mid     0.25
_exptl_crystal_size_min     0.20
_exptl_crystal_density_diffrn     1.561
_exptl_crystal_density_meas     ?
_exptl_crystal_density_method     'not measured'
_exptl_crystal_F_000     1248
_exptl_absorpt_coefficient_mu     2.229
_exptl_absorpt_correction_type     multi-scan
_exptl_absorpt_process_details     '(SADABS; Bruker, 2004)'
_exptl_absorpt_correction_T_min     0.5545
_exptl_absorpt_correction_T_max     0.6642
_exptl_special_details
;
;
_diffrn_ambient_temperature     293(2)
_diffrn_radiation_type     MoK\a
_diffrn_radiation_wavelength     0.71073
_diffrn_radiation_source     'fine-focus sealed tube'
_diffrn_radiation_monochromator     graphite
_diffrn_measurement_device_type     'Bruker APEXII CCD'
_diffrn_measurement_method     '\w and \f scan'
_diffrn_detector_area_resol_mean     ?
_diffrn_reflns_number     23769
_diffrn_reflns_av_R_equivalents     0.0484
_diffrn_reflns_av_sigmaI/netI     0.0429
_diffrn_reflns_theta_min     2.20
_diffrn_reflns_theta_max     25.91
_diffrn_reflns_theta_full     25.91
_diffrn_measured_fraction_theta_max     0.986
_diffrn_measured_fraction_theta_full     0.986
_diffrn_reflns_limit_h_min     -14
_diffrn_reflns_limit_h_max     14
_diffrn_reflns_limit_k_min     -19
_diffrn_reflns_limit_k_max     19
_diffrn_reflns_limit_l_min     -17
_diffrn_reflns_limit_l_max     17
_diffrn_standards_number     0
_diffrn_standards_interval_count     .
_diffrn_standards_interval_time     .
_diffrn_standards_decay_%     ?
_refine_special_details
;
Refinement of <i>F</i>^2^ against ALL reflections. The weighted <i>R</i>-factor
<i>wR</i> and goodness of fit <i>S</i> are based on <i>F</i>^2^, conventional
<i>R</i>-factors <i>R</i> are based on <i>F</i>, with <i>F</i> set to zero for
negative <i>F</i>^2^. The threshold expression of <i>F</i>^2^ >
\s(<i>F</i>^2^) is used only for calculating <i>R</i>-factors(gt) <i>etc</i>.
and is not relevant to the choice of reflections for refinement.
<i>R</i>-factors based on <i>F</i>^2^ are statistically about twice as large
as those based on <i>F</i>, and <i>R</i>- factors based on ALL data will be
even larger.
;
_reflns_number_total     5033
_reflns_number_gt     3111
_reflns_threshold_expression     I>2sigma(I)
_refine_ls_structure_factor_coef     Fsqd
_refine_ls_matrix_type     full
_refine_ls_R_factor_all     0.0874
_refine_ls_R_factor_gt     0.0463
_refine_ls_wR_factor_gt     0.1180
_refine_ls_wR_factor_ref     0.1448
_refine_ls_goodness_of_fit_ref     1.022
_refine_ls_restrained_S_all     1.022
_refine_ls_number_reflns     5033
_refine_ls_number_parameters     346
_refine_ls_number_restraints     0
_refine_ls_hydrogen_treatment     constr
_refine_ls_weighting_scheme     calc
_refine_ls_weighting_details
         'calc w=1/[\s^2^(Fo^2^)+(0.0686P)^2^+2.4848P] where P=(Fo^2^+2Fc^2^)/3'
_atom_sites_solution_hydrogens     geom
_atom_sites_solution_primary     direct
_atom_sites_solution_secondary     difmap
_refine_ls_shift/su_max     0.000
_refine_ls_shift/su_mean     0.000
_refine_diff_density_max     0.772
_refine_diff_density_min     -1.430
_refine_ls_extinction_method     none
_refine_ls_extinction_coef     ?
loop_
    _atom_type_symbol
    _atom_type_description
    _atom_type_scat_dispersion_real
    _atom_type_scat_dispersion_imag
    _atom_type_scat_source
    'C' 'C' 0.0033 0.0016
                         'International Tables Vol C Tables 4.2.6.8 and 6.1.1.4'
    'H' 'H' 0.0000 0.0000
                         'International Tables Vol C Tables 4.2.6.8 and 6.1.1.4'
    'N' 'N' 0.0061 0.0033
                         'International Tables Vol C Tables 4.2.6.8 and 6.1.1.4'
    'O' 'O' 0.0106 0.0060
                         'International Tables Vol C Tables 4.2.6.8 and 6.1.1.4'
    'Br' 'Br' -0.2901 2.4595
                         'International Tables Vol C Tables 4.2.6.8 and 6.1.1.4'
    'Co' 'Co' 0.3494 0.9721
                         'International Tables Vol C Tables 4.2.6.8 and 6.1.1.4'
_computing_data_collection     'APEX2 (Bruker, 2004)'
_computing_cell_refinement     'SAINT (Bruker, 2004)'
_computing_data_reduction     'SAINT (Bruker, 2004)'
_computing_structure_solution     'SIR92 (Altomare <i>et al.</i>, 1993)'
_computing_structure_refinement     'SHELXL97 (Sheldrick, 2008)'
_computing_molecular_graphics
             'ORTEP-3 (Farrugia, 1997) and Mercury (Macrae <i>et al.</i>, 2008)'
_computing_publication_material     'publCIF (Westrip, 2010)'
loop_
    _atom_site_type_symbol
    _atom_site_label
    _atom_site_fract_x
    _atom_site_fract_y
    _atom_site_fract_z
    _atom_site_U_iso_or_equiv
    _atom_site_adp_type
    _atom_site_calc_flag
    _atom_site_refinement_flags
    _atom_site_occupancy
    _atom_site_symmetry_multiplicity
    _atom_site_disorder_assembly
    _atom_site_disorder_group
    C C1 0.3712(3) 0.2890(2) 0.7720(3) 0.0345(8) Uani d . 1 1 . .
    H H1 0.3549 0.3252 0.8186 0.041 Uiso calc R 1 1 . .
    C C2 0.2916(3) 0.2835(2) 0.6885(3) 0.0360(9) Uani d . 1 1 . .
    C C3 0.3182(4) 0.2288(2) 0.6203(3) 0.0402(10) Uani d . 1 1 . .
    H H3 0.2675 0.2237 0.5627 0.048 Uiso calc R 1 1 . .
    C C4 0.4194(3) 0.1824(2) 0.6379(2) 0.0374(9) Uani d . 1 1 . .
    H H4 0.4366 0.1450 0.5926 0.045 Uiso calc R 1 1 . .
    C C5 0.4953(3) 0.1909(2) 0.7222(2) 0.0301(8) Uani d . 1 1 . .
    C C6 0.6068(3) 0.1471(2) 0.7492(2) 0.0300(8) Uani d . 1 1 . .
    C C7 0.6501(3) 0.0889(2) 0.6939(3) 0.0389(9) Uani d . 1 1 . .
    H H7 0.6063 0.0731 0.6360 0.047 Uiso calc R 1 1 . .
    C C8 0.7597(3) 0.0539(2) 0.7250(3) 0.0406(9) Uani d . 1 1 . .
    H H8 0.7893 0.0140 0.6884 0.049 Uiso calc R 1 1 . .
    C C9 0.8246(3) 0.0785(2) 0.8104(3) 0.0372(9) Uani d . 1 1 . .
    C C10 0.7749(3) 0.1367(2) 0.8627(2) 0.0342(8) Uani d . 1 1 . .
    H H10 0.8176 0.1539 0.9203 0.041 Uiso calc R 1 1 . .
    C C11 0.1830(3) 0.3362(3) 0.6723(3) 0.0497(11) Uani d . 1 1 . .
    H H11A 0.1417 0.3292 0.7241 0.074 Uiso calc R 1 1 . .
    H H11B 0.1334 0.3193 0.6148 0.074 Uiso calc R 1 1 . .
    H H11C 0.2041 0.3940 0.6678 0.074 Uiso calc R 1 1 . .
    C C12 0.9454(4) 0.0463(3) 0.8466(3) 0.0533(11) Uani d . 1 1 . .
    H H12A 1.0005 0.0917 0.8510 0.080 Uiso calc R 1 1 . .
    H H12B 0.9654 0.0045 0.8041 0.080 Uiso calc R 1 1 . .
    H H12C 0.9478 0.0219 0.9079 0.080 Uiso calc R 1 1 . .
    C C13 0.4108(3) 0.1317(2) 0.9421(2) 0.0337(8) Uani d . 1 1 . .
    H H13 0.3688 0.1440 0.8825 0.040 Uiso calc R 1 1 . .
    C C14 0.3629(3) 0.0754(2) 0.9986(3) 0.0344(8) Uani d . 1 1 . .
    C C15 0.4271(3) 0.0582(2) 1.0863(3) 0.0382(9) Uani d . 1 1 . .
    H H15 0.3983 0.0201 1.1255 0.046 Uiso calc R 1 1 . .
    C C16 0.5334(3) 0.0966(2) 1.1166(2) 0.0346(8) Uani d . 1 1 . .
    H H16 0.5761 0.0852 1.1763 0.042 Uiso calc R 1 1 . .
    C C17 0.5761(3) 0.1526(2) 1.0571(2) 0.0294(8) Uani d . 1 1 . .
    C C18 0.6864(3) 0.1986(2) 1.0812(2) 0.0298(8) Uani d . 1 1 . .
    C C19 0.7652(3) 0.1912(2) 1.1642(2) 0.0373(9) Uani d . 1 1 . .
    H H19 0.7504 0.1541 1.2105 0.045 Uiso calc R 1 1 . .
    C C20 0.8656(3) 0.2384(2) 1.1787(3) 0.0387(9) Uani d . 1 1 . .
    H H20 0.9190 0.2335 1.2348 0.046 Uiso calc R 1 1 . .
    C C21 0.8874(3) 0.2938(2) 1.1092(2) 0.0369(9) Uani d . 1 1 . .
    C C22 0.8051(3) 0.2976(2) 1.0263(2) 0.0350(9) Uani d . 1 1 . .
    H H22 0.8187 0.3337 0.9787 0.042 Uiso calc R 1 1 . .
    C C23 0.2454(3) 0.0377(3) 0.9622(3) 0.0474(10) Uani d . 1 1 . .
    H H23A 0.2341 -0.0107 0.9992 0.071 Uiso calc R 1 1 . .
    H H23B 0.2414 0.0215 0.8975 0.071 Uiso calc R 1 1 . .
    H H23C 0.1852 0.0781 0.9665 0.071 Uiso calc R 1 1 . .
    C C24 0.9940(3) 0.3485(3) 1.1216(3) 0.0508(11) Uani d . 1 1 . .
    H H24A 1.0361 0.3387 1.0709 0.076 Uiso calc R 1 1 . .
    H H24B 1.0436 0.3356 1.1806 0.076 Uiso calc R 1 1 . .
    H H24C 0.9706 0.4062 1.1214 0.076 Uiso calc R 1 1 . .
    N N1 0.4700(2) 0.24492(18) 0.78871(19) 0.0301(7) Uani d . 1 1 . .
    N N2 0.6678(2) 0.16936(18) 0.83404(19) 0.0313(7) Uani d . 1 1 . .
    N N3 0.5147(2) 0.16874(18) 0.96982(18) 0.0294(7) Uani d . 1 1 . .
    N N4 0.7072(3) 0.25148(17) 1.01256(19) 0.0304(6) Uani d . 1 1 . .
    C C25 0.5843(3) 0.3968(2) 0.8970(3) 0.0398(9) Uani d . 1 1 . .
    Co Co1 0.58872(4) 0.25212(3) 0.90051(3) 0.02805(16) Uani d . 1 1 . .
    O O1 0.5219(2) 0.34952(16) 0.94414(17) 0.0381(6) Uani d . 1 1 . .
    O O2 0.5824(3) 0.47344(18) 0.8941(2) 0.0651(9) Uani d . 1 1 . .
    O O3 0.6496(2) 0.34948(15) 0.85188(16) 0.0365(6) Uani d . 1 1 . .
    Br Br1 1.09456(5) 0.26057(4) 0.90092(4) 0.0860(2) Uani d . 1 1 . .
    O O4 0.7273(5) 0.5300(3) 0.7641(3) 0.1209(16) Uani d . 1 1 . .
    O O5 0.9316(14) 0.4389(5) 0.8542(6) 0.140(4) Uani d P 0.80(2) 1 A 1
    O O5' 1.012(5) 0.436(2) 0.869(3) 0.140(4) Uani d P 0.20(2) 1 A 2
    O O6 0.8141(11) 0.5262(7) 1.0104(8) 0.158(5) Uani d P 0.761(18) 1 B 1
    O O6' 0.745(3) 0.560(2) 1.046(3) 0.158(5) Uani d P 0.239(18) 1 B 2
loop_
    _atom_site_aniso_label
    _atom_site_aniso_U_11
    _atom_site_aniso_U_22
    _atom_site_aniso_U_33
    _atom_site_aniso_U_12
    _atom_site_aniso_U_13
    _atom_site_aniso_U_23
    C1 0.039(2) 0.031(2) 0.033(2) 0.0002(17) 0.0044(16) 0.0027(16)
    C2 0.040(2) 0.034(2) 0.032(2) -0.0010(17) -0.0007(16) 0.0069(16)
    C3 0.044(2) 0.043(2) 0.029(2) -0.0060(18) -0.0069(16) 0.0008(16)
    C4 0.045(2) 0.039(2) 0.0268(19) -0.0022(18) 0.0016(16) -0.0030(16)
    C5 0.037(2) 0.0279(19) 0.0262(18) -0.0059(16) 0.0075(15) 0.0007(14)
    C6 0.037(2) 0.0311(19) 0.0220(18) -0.0066(16) 0.0049(14) 0.0014(14)
    C7 0.044(2) 0.039(2) 0.033(2) -0.0071(18) 0.0070(16) -0.0048(17)
    C8 0.046(2) 0.038(2) 0.040(2) 0.0014(18) 0.0135(18) -0.0051(17)
    C9 0.035(2) 0.035(2) 0.042(2) -0.0011(17) 0.0090(17) 0.0055(17)
    C10 0.038(2) 0.034(2) 0.0287(19) -0.0032(17) 0.0016(15) 0.0057(15)
    C11 0.043(2) 0.049(3) 0.052(3) 0.006(2) -0.0060(19) 0.004(2)
    C12 0.041(2) 0.055(3) 0.064(3) 0.004(2) 0.009(2) 0.003(2)
    C13 0.038(2) 0.035(2) 0.0273(19) -0.0020(17) 0.0049(15) 0.0004(15)
    C14 0.038(2) 0.0292(19) 0.037(2) 0.0040(16) 0.0106(16) -0.0027(16)
    C15 0.042(2) 0.035(2) 0.040(2) 0.0020(17) 0.0137(18) 0.0056(16)
    C16 0.039(2) 0.038(2) 0.0273(19) 0.0040(17) 0.0057(15) 0.0096(15)
    C17 0.036(2) 0.0291(19) 0.0234(18) 0.0054(16) 0.0057(14) 0.0016(14)
    C18 0.036(2) 0.031(2) 0.0222(17) 0.0027(16) 0.0039(14) 0.0000(14)
    C19 0.040(2) 0.044(2) 0.0263(19) 0.0027(18) 0.0026(15) 0.0016(16)
    C20 0.039(2) 0.047(2) 0.027(2) 0.0045(19) -0.0020(16) -0.0030(17)
    C21 0.037(2) 0.038(2) 0.035(2) 0.0012(17) 0.0043(16) -0.0079(17)
    C22 0.041(2) 0.035(2) 0.028(2) -0.0053(18) 0.0032(15) 0.0011(15)
    C23 0.040(2) 0.046(2) 0.057(3) -0.0114(19) 0.0104(19) 0.000(2)
    C24 0.044(2) 0.057(3) 0.050(3) -0.009(2) 0.0020(19) -0.009(2)
    N1 0.0346(16) 0.0322(16) 0.0231(15) -0.0002(14) 0.0044(12) 0.0045(12)
    N2 0.0353(17) 0.0325(17) 0.0256(15) -0.0027(14) 0.0035(12) 0.0018(12)
    N3 0.0345(17) 0.0310(16) 0.0229(15) 0.0016(13) 0.0053(12) 0.0015(12)
    N4 0.0379(17) 0.0295(15) 0.0233(15) -0.0034(14) 0.0040(12) -0.0011(12)
    C25 0.051(2) 0.034(2) 0.033(2) -0.001(2) 0.0039(17) 0.0021(18)
    Co1 0.0354(3) 0.0294(3) 0.0184(3) -0.0015(2) 0.00190(18) 0.0018(2)
    O1 0.0463(16) 0.0376(15) 0.0312(14) 0.0005(12) 0.0087(11) -0.0018(11)
    O2 0.082(2) 0.0318(17) 0.086(2) 0.0046(16) 0.0279(19) 0.0062(16)
    O3 0.0474(16) 0.0339(14) 0.0289(14) -0.0032(12) 0.0084(11) 0.0051(11)
    Br1 0.0908(5) 0.1163(6) 0.0404(3) 0.0077(4) -0.0173(3) -0.0045(3)
    O4 0.181(5) 0.098(3) 0.093(3) -0.033(3) 0.049(3) -0.006(3)
    O5 0.149(11) 0.099(4) 0.165(6) -0.033(6) 0.005(7) 0.029(4)
    O5' 0.149(11) 0.099(4) 0.165(6) -0.033(6) 0.005(7) 0.029(4)
    O6 0.118(8) 0.152(8) 0.184(8) -0.041(7) -0.032(7) 0.093(7)
    O6' 0.118(8) 0.152(8) 0.184(8) -0.041(7) -0.032(7) 0.093(7)
_geom_special_details
;
All e.s.d.'s (except the e.s.d. in the dihedral angle between two l.s. planes)
are estimated using the full covariance matrix. The cell e.s.d.'s are taken
into account individually in the estimation of e.s.d.'s in distances, angles
and torsion angles; correlations between e.s.d.'s in cell parameters are only
used when they are defined by crystal symmetry. An approximate (isotropic)
treatment of cell e.s.d.'s is used for estimating e.s.d.'s involving l.s.
planes.
;
loop_
    _geom_bond_atom_site_label_1
    _geom_bond_atom_site_label_2
    _geom_bond_site_symmetry_2
    _geom_bond_distance
    _geom_bond_publ_flag
    C1 N1 . 1.328(4) ?
    C1 C2 . 1.383(5) ?
    C1 H1 . 0.9300 ?
    C2 C3 . 1.387(5) ?
    C2 C11 . 1.497(5) ?
    C3 C4 . 1.372(5) ?
    C3 H3 . 0.9300 ?
    C4 C5 . 1.375(5) ?
    C4 H4 . 0.9300 ?
    C5 N1 . 1.358(4) ?
    C5 C6 . 1.459(5) ?
    C6 N2 . 1.346(4) ?
    C6 C7 . 1.374(5) ?
    C7 C8 . 1.386(5) ?
    C7 H7 . 0.9300 ?
    C8 C9 . 1.381(5) ?
    C8 H8 . 0.9300 ?
    C9 C10 . 1.382(5) ?
    C9 C12 . 1.495(5) ?
    C10 N2 . 1.341(4) ?
    C10 H10 . 0.9300 ?
    C11 H11A . 0.9600 ?
    C11 H11B . 0.9600 ?
    C11 H11C . 0.9600 ?
    C12 H12A . 0.9600 ?
    C12 H12B . 0.9600 ?
    C12 H12C . 0.9600 ?
    C13 N3 . 1.337(4) ?
    C13 C14 . 1.391(5) ?
    C13 H13 . 0.9300 ?
    C14 C15 . 1.374(5) ?
    C14 C23 . 1.496(5) ?
    C15 C16 . 1.376(5) ?
    C15 H15 . 0.9300 ?
    C16 C17 . 1.388(5) ?
    C16 H16 . 0.9300 ?
    C17 N3 . 1.355(4) ?
    C17 C18 . 1.461(5) ?
    C18 N4 . 1.353(4) ?
    C18 C19 . 1.374(5) ?
    C19 C20 . 1.371(5) ?
    C19 H19 . 0.9300 ?
    C20 C21 . 1.390(5) ?
    C20 H20 . 0.9300 ?
    C21 C22 . 1.391(5) ?
    C21 C24 . 1.496(5) ?
    C22 N4 . 1.337(4) ?
    C22 H22 . 0.9300 ?
    C23 H23A . 0.9600 ?
    C23 H23B . 0.9600 ?
    C23 H23C . 0.9600 ?
    C24 H24A . 0.9600 ?
    C24 H24B . 0.9600 ?
    C24 H24C . 0.9600 ?
    N1 Co1 . 1.927(3) ?
    N2 Co1 . 1.951(3) ?
    N3 Co1 . 1.950(3) ?
    N4 Co1 . 1.925(3) ?
    C25 O2 . 1.225(5) ?
    C25 O1 . 1.312(4) ?
    C25 O3 . 1.318(4) ?
    C25 Co1 . 2.309(4) ?
    Co1 O3 . 1.891(2) ?
    Co1 O1 . 1.892(2) ?
loop_
    _geom_angle_atom_site_label_1
    _geom_angle_atom_site_label_2
    _geom_angle_atom_site_label_3
    _geom_angle_site_symmetry_1
    _geom_angle_site_symmetry_3
    _geom_angle
    _geom_angle_publ_flag
    N1 C1 C2 . . 123.0(3) ?
    N1 C1 H1 . . 118.5 ?
    C2 C1 H1 . . 118.5 ?
    C1 C2 C3 . . 117.3(3) ?
    C1 C2 C11 . . 120.8(4) ?
    C3 C2 C11 . . 121.9(3) ?
    C4 C3 C2 . . 119.8(3) ?
    C4 C3 H3 . . 120.1 ?
    C2 C3 H3 . . 120.1 ?
    C3 C4 C5 . . 120.2(4) ?
    C3 C4 H4 . . 119.9 ?
    C5 C4 H4 . . 119.9 ?
    N1 C5 C4 . . 120.0(3) ?
    N1 C5 C6 . . 114.0(3) ?
    C4 C5 C6 . . 125.9(3) ?
    N2 C6 C7 . . 121.1(3) ?
    N2 C6 C5 . . 114.4(3) ?
    C7 C6 C5 . . 124.5(3) ?
    C6 C7 C8 . . 119.5(3) ?
    C6 C7 H7 . . 120.3 ?
    C8 C7 H7 . . 120.3 ?
    C9 C8 C7 . . 119.8(4) ?
    C9 C8 H8 . . 120.1 ?
    C7 C8 H8 . . 120.1 ?
    C8 C9 C10 . . 117.5(3) ?
    C8 C9 C12 . . 122.8(4) ?
    C10 C9 C12 . . 119.7(4) ?
    N2 C10 C9 . . 123.0(3) ?
    N2 C10 H10 . . 118.5 ?
    C9 C10 H10 . . 118.5 ?
    C2 C11 H11A . . 109.5 ?
    C2 C11 H11B . . 109.5 ?
    H11A C11 H11B . . 109.5 ?
    C2 C11 H11C . . 109.5 ?
    H11A C11 H11C . . 109.5 ?
    H11B C11 H11C . . 109.5 ?
    C9 C12 H12A . . 109.5 ?
    C9 C12 H12B . . 109.5 ?
    H12A C12 H12B . . 109.5 ?
    C9 C12 H12C . . 109.5 ?
    H12A C12 H12C . . 109.5 ?
    H12B C12 H12C . . 109.5 ?
    N3 C13 C14 . . 122.8(3) ?
    N3 C13 H13 . . 118.6 ?
    C14 C13 H13 . . 118.6 ?
    C15 C14 C13 . . 117.4(3) ?
    C15 C14 C23 . . 123.5(3) ?
    C13 C14 C23 . . 119.1(3) ?
    C14 C15 C16 . . 120.8(3) ?
    C14 C15 H15 . . 119.6 ?
    C16 C15 H15 . . 119.6 ?
    C15 C16 C17 . . 119.1(3) ?
    C15 C16 H16 . . 120.4 ?
    C17 C16 H16 . . 120.4 ?
    N3 C17 C16 . . 120.6(3) ?
    N3 C17 C18 . . 114.8(3) ?
    C16 C17 C18 . . 124.6(3) ?
    N4 C18 C19 . . 120.8(3) ?
    N4 C18 C17 . . 113.6(3) ?
    C19 C18 C17 . . 125.6(3) ?
    C20 C19 C18 . . 120.1(4) ?
    C20 C19 H19 . . 120.0 ?
    C18 C19 H19 . . 120.0 ?
    C19 C20 C21 . . 119.8(3) ?
    C19 C20 H20 . . 120.1 ?
    C21 C20 H20 . . 120.1 ?
    C20 C21 C22 . . 117.4(3) ?
    C20 C21 C24 . . 122.3(3) ?
    C22 C21 C24 . . 120.2(4) ?
    N4 C22 C21 . . 122.6(3) ?
    N4 C22 H22 . . 118.7 ?
    C21 C22 H22 . . 118.7 ?
    C14 C23 H23A . . 109.5 ?
    C14 C23 H23B . . 109.5 ?
    H23A C23 H23B . . 109.5 ?
    C14 C23 H23C . . 109.5 ?
    H23A C23 H23C . . 109.5 ?
    H23B C23 H23C . . 109.5 ?
    C21 C24 H24A . . 109.5 ?
    C21 C24 H24B . . 109.5 ?
    H24A C24 H24B . . 109.5 ?
    C21 C24 H24C . . 109.5 ?
    H24A C24 H24C . . 109.5 ?
    H24B C24 H24C . . 109.5 ?
    C1 N1 C5 . . 119.7(3) ?
    C1 N1 Co1 . . 125.8(2) ?
    C5 N1 Co1 . . 114.5(2) ?
    C10 N2 C6 . . 119.0(3) ?
    C10 N2 Co1 . . 126.9(2) ?
    C6 N2 Co1 . . 114.0(2) ?
    C13 N3 C17 . . 119.4(3) ?
    C13 N3 Co1 . . 127.1(2) ?
    C17 N3 Co1 . . 113.4(2) ?
    C22 N4 C18 . . 119.4(3) ?
    C22 N4 Co1 . . 125.6(2) ?
    C18 N4 Co1 . . 115.0(2) ?
    O2 C25 O1 . . 125.7(4) ?
    O2 C25 O3 . . 124.3(4) ?
    O1 C25 O3 . . 110.0(3) ?
    O2 C25 Co1 . . 179.2(3) ?
    O1 C25 Co1 . . 55.03(18) ?
    O3 C25 Co1 . . 54.97(17) ?
    O3 Co1 O1 . . 69.44(11) ?
    O3 Co1 N4 . . 93.28(11) ?
    O1 Co1 N4 . . 89.95(11) ?
    O3 Co1 N1 . . 89.86(11) ?
    O1 Co1 N1 . . 93.03(11) ?
    N4 Co1 N1 . . 176.27(12) ?
    O3 Co1 N3 . . 167.52(11) ?
    O1 Co1 N3 . . 98.53(12) ?
    N4 Co1 N3 . . 83.14(12) ?
    N1 Co1 N3 . . 94.19(12) ?
    O3 Co1 N2 . . 97.86(12) ?
    O1 Co1 N2 . . 166.77(11) ?
    N4 Co1 N2 . . 94.61(12) ?
    N1 Co1 N2 . . 82.98(12) ?
    N3 Co1 N2 . . 94.34(12) ?
    O3 Co1 C25 . . 34.81(12) ?
    O1 Co1 C25 . . 34.63(12) ?
    N4 Co1 C25 . . 91.91(13) ?
    N1 Co1 C25 . . 91.82(12) ?
    N3 Co1 C25 . . 133.08(13) ?
    N2 Co1 C25 . . 132.58(13) ?
    C25 O1 Co1 . . 90.3(2) ?
    C25 O3 Co1 . . 90.2(2) ?
loop_
    _geom_torsion_atom_site_label_1
    _geom_torsion_atom_site_label_2
    _geom_torsion_atom_site_label_3
    _geom_torsion_atom_site_label_4
    _geom_torsion_site_symmetry_1
    _geom_torsion_site_symmetry_2
    _geom_torsion_site_symmetry_3
    _geom_torsion_site_symmetry_4
    _geom_torsion
    _geom_torsion_publ_flag
    N1 C1 C2 C3 . . . . 0.1(6) ?
    N1 C1 C2 C11 . . . . -178.4(3) ?
    C1 C2 C3 C4 . . . . 0.8(6) ?
    C11 C2 C3 C4 . . . . 179.3(4) ?
    C2 C3 C4 C5 . . . . -1.1(6) ?
    C3 C4 C5 N1 . . . . 0.5(5) ?
    C3 C4 C5 C6 . . . . -178.4(3) ?
    N1 C5 C6 N2 . . . . -1.9(4) ?
    C4 C5 C6 N2 . . . . 177.0(3) ?
    N1 C5 C6 C7 . . . . 179.3(3) ?
    C4 C5 C6 C7 . . . . -1.8(6) ?
    N2 C6 C7 C8 . . . . -1.5(5) ?
    C5 C6 C7 C8 . . . . 177.2(3) ?
    C6 C7 C8 C9 . . . . -0.8(6) ?
    C7 C8 C9 C10 . . . . 1.4(5) ?
    C7 C8 C9 C12 . . . . -177.3(4) ?
    C8 C9 C10 N2 . . . . 0.1(5) ?
    C12 C9 C10 N2 . . . . 178.9(3) ?
    N3 C13 C14 C15 . . . . -0.1(5) ?
    N3 C13 C14 C23 . . . . 179.2(3) ?
    C13 C14 C15 C16 . . . . 1.1(5) ?
    C23 C14 C15 C16 . . . . -178.3(4) ?
    C14 C15 C16 C17 . . . . -0.7(5) ?
    C15 C16 C17 N3 . . . . -0.6(5) ?
    C15 C16 C17 C18 . . . . 178.9(3) ?
    N3 C17 C18 N4 . . . . 1.6(4) ?
    C16 C17 C18 N4 . . . . -178.0(3) ?
    N3 C17 C18 C19 . . . . -178.2(3) ?
    C16 C17 C18 C19 . . . . 2.3(6) ?
    N4 C18 C19 C20 . . . . 0.7(5) ?
    C17 C18 C19 C20 . . . . -179.5(3) ?
    C18 C19 C20 C21 . . . . 0.0(6) ?
    C19 C20 C21 C22 . . . . -0.8(5) ?
    C19 C20 C21 C24 . . . . 178.5(4) ?
    C20 C21 C22 N4 . . . . 0.9(6) ?
    C24 C21 C22 N4 . . . . -178.5(3) ?
    C2 C1 N1 C5 . . . . -0.7(5) ?
    C2 C1 N1 Co1 . . . . 177.2(3) ?
    C4 C5 N1 C1 . . . . 0.5(5) ?
    C6 C5 N1 C1 . . . . 179.4(3) ?
    C4 C5 N1 Co1 . . . . -177.7(3) ?
    C6 C5 N1 Co1 . . . . 1.3(4) ?
    C9 C10 N2 C6 . . . . -2.4(5) ?
    C9 C10 N2 Co1 . . . . -179.5(3) ?
    C7 C6 N2 C10 . . . . 3.0(5) ?
    C5 C6 N2 C10 . . . . -175.8(3) ?
    C7 C6 N2 Co1 . . . . -179.5(3) ?
    C5 C6 N2 Co1 . . . . 1.7(4) ?
    C14 C13 N3 C17 . . . . -1.2(5) ?
    C14 C13 N3 Co1 . . . . -177.1(3) ?
    C16 C17 N3 C13 . . . . 1.5(5) ?
    C18 C17 N3 C13 . . . . -178.0(3) ?
    C16 C17 N3 Co1 . . . . 178.0(3) ?
    C18 C17 N3 Co1 . . . . -1.6(4) ?
    C21 C22 N4 C18 . . . . -0.2(5) ?
    C21 C22 N4 Co1 . . . . -179.7(3) ?
    C19 C18 N4 C22 . . . . -0.7(5) ?
    C17 C18 N4 C22 . . . . 179.6(3) ?
    C19 C18 N4 Co1 . . . . 178.9(3) ?
    C17 C18 N4 Co1 . . . . -0.8(4) ?
    C22 N4 Co1 O3 . . . . -12.4(3) ?
    C18 N4 Co1 O3 . . . . 168.0(2) ?
    C22 N4 Co1 O1 . . . . -81.8(3) ?
    C18 N4 Co1 O1 . . . . 98.6(2) ?
    C22 N4 Co1 N3 . . . . 179.6(3) ?
    C18 N4 Co1 N3 . . . . 0.0(2) ?
    C22 N4 Co1 N2 . . . . 85.7(3) ?
    C18 N4 Co1 N2 . . . . -93.9(3) ?
    C22 N4 Co1 C25 . . . . -47.3(3) ?
    C18 N4 Co1 C25 . . . . 133.2(3) ?
    C1 N1 Co1 O3 . . . . -80.4(3) ?
    C5 N1 Co1 O3 . . . . 97.7(2) ?
    C1 N1 Co1 O1 . . . . -11.0(3) ?
    C5 N1 Co1 O1 . . . . 167.1(2) ?
    C1 N1 Co1 N3 . . . . 87.8(3) ?
    C5 N1 Co1 N3 . . . . -94.2(2) ?
    C1 N1 Co1 N2 . . . . -178.3(3) ?
    C5 N1 Co1 N2 . . . . -0.3(2) ?
    C1 N1 Co1 C25 . . . . -45.6(3) ?
    C5 N1 Co1 C25 . . . . 132.4(2) ?
    C13 N3 Co1 O3 . . . . 103.1(5) ?
    C17 N3 Co1 O3 . . . . -73.0(6) ?
    C13 N3 Co1 O1 . . . . 88.1(3) ?
    C17 N3 Co1 O1 . . . . -88.0(2) ?
    C13 N3 Co1 N4 . . . . 177.0(3) ?
    C17 N3 Co1 N4 . . . . 0.9(2) ?
    C13 N3 Co1 N1 . . . . -5.6(3) ?
    C17 N3 Co1 N1 . . . . 178.3(2) ?
    C13 N3 Co1 N2 . . . . -88.8(3) ?
    C17 N3 Co1 N2 . . . . 95.1(2) ?
    C13 N3 Co1 C25 . . . . 90.9(3) ?
    C17 N3 Co1 C25 . . . . -85.3(3) ?
    C10 N2 Co1 O3 . . . . 87.5(3) ?
    C6 N2 Co1 O3 . . . . -89.7(2) ?
    C10 N2 Co1 O1 . . . . 103.4(5) ?
    C6 N2 Co1 O1 . . . . -73.9(6) ?
    C10 N2 Co1 N4 . . . . -6.4(3) ?
    C6 N2 Co1 N4 . . . . 176.3(2) ?
    C10 N2 Co1 N1 . . . . 176.4(3) ?
    C6 N2 Co1 N1 . . . . -0.8(2) ?
    C10 N2 Co1 N3 . . . . -89.9(3) ?
    C6 N2 Co1 N3 . . . . 92.9(2) ?
    C10 N2 Co1 C25 . . . . 90.4(3) ?
    C6 N2 Co1 C25 . . . . -86.8(3) ?
    O1 C25 Co1 O3 . . . . 179.8(3) ?
    O3 C25 Co1 O1 . . . . -179.8(3) ?
    O1 C25 Co1 N4 . . . . -87.1(2) ?
    O3 C25 Co1 N4 . . . . 93.0(2) ?
    O1 C25 Co1 N1 . . . . 92.7(2) ?
    O3 C25 Co1 N1 . . . . -87.1(2) ?
    O1 C25 Co1 N3 . . . . -4.8(3) ?
    O3 C25 Co1 N3 . . . . 175.40(17) ?
    O1 C25 Co1 N2 . . . . 174.82(18) ?
    O3 C25 Co1 N2 . . . . -5.0(3) ?
    O2 C25 O1 Co1 . . . . 179.6(4) ?
    O3 C25 O1 Co1 . . . . 0.1(3) ?
    O3 Co1 O1 C25 . . . . -0.1(2) ?
    N4 Co1 O1 C25 . . . . 93.4(2) ?
    N1 Co1 O1 C25 . . . . -88.8(2) ?
    N3 Co1 O1 C25 . . . . 176.5(2) ?
    N2 Co1 O1 C25 . . . . -16.9(6) ?
    O2 C25 O3 Co1 . . . . -179.6(4) ?
    O1 C25 O3 Co1 . . . . -0.1(3) ?
    O1 Co1 O3 C25 . . . . 0.1(2) ?
    N4 Co1 O3 C25 . . . . -88.6(2) ?
    N1 Co1 O3 C25 . . . . 93.4(2) ?
    N3 Co1 O3 C25 . . . . -15.7(6) ?
    N2 Co1 O3 C25 . . . . 176.3(2) ?
loop_
    _geom_hbond_atom_site_label_D
    _geom_hbond_atom_site_label_H
    _geom_hbond_atom_site_label_A
    _geom_hbond_site_symmetry_D
    _geom_hbond_site_symmetry_H
    _geom_hbond_site_symmetry_A
    _geom_hbond_distance_DH
    _geom_hbond_distance_HA
    _geom_hbond_distance_DA
    _geom_hbond_angle_DHA
    _geom_hbond_publ_flag
    C1 H1 O1 . . . 0.93 2.43 2.931(5) 114 y
    C3 H3 Br1 . . 4_465 0.93 2.80 3.718(4) 168 y
    C4 H4 O1 . . 4_565 0.93 2.51 3.257(4) 138 y
    C10 H10 N4 . . . 0.93 2.53 3.036(4) 114 y
    C11 H11A Br1 . . 1_455 0.96 2.91 3.810(4) 157 y
    C13 H13 N1 . . . 0.93 2.52 3.023(4) 114 y
    C19 H19 O3 . . 4_566 0.93 2.52 3.284(4) 140 y
    C20 H20 Br1 . . 4_566 0.93 2.85 3.778(4) 172 y
    C22 H22 O3 . . . 0.93 2.44 2.939(4) 113 y
    C23 H23B O4 . . 2_646 0.96 2.42 3.330(6) 158 y
    C24 H24A Br1 . . . 0.96 2.93 3.836(5) 158 y
data_global
_journal_date_recd_electronic     2012-02-04
_journal_date_accepted     2012-02-29
_journal_name_full     'Acta Crystallographica, Section E'
_journal_year     2012
_journal_volume     68
_journal_issue      4
_journal_page_first     m383
_journal_page_last     m384
_journal_paper_category     QM
_journal_paper_doi     10.1107/S160053681200894X
_journal_coeditor_code     WM2590
_publ_contact_author_name     'Dayalan A'
_publ_contact_author_address
;
Department of  Chemistry,
Loyola College (Autonomous)
Chennai 600 034
India
;
_publ_contact_author_email     'dayalan77@gmail.com'
_publ_contact_author_fax     ?
_publ_contact_author_phone     '09444123759'
_publ_section_title
;\
(Carbonato-\k^2^<i>O</i>,<i>O</i>')bis(5,5'-dimethyl-2,2'-bipyridyl-\
\k^2^<i>N</i>,<i>N</i>')cobalt(III) bromide trihydrate
;
loop_
    _publ_author_name
    _publ_author_footnote
    _publ_author_address
    'Arun Kumar, Kannan' .
;
Department of Chemistry,
Loyola College (Autonomous)
Chennai 600 034
India
;
    'Meera, Parthsarathi' .
;
Department of Chemistry,
Loyola College (Autonomous)
Chennai 600 034
India
;
    'Amutha Selvi, Madhavan' .
;
Department of Chemistry,
Loyola College (Autonomous)
Chennai 600 034
India
;
    'Dayalan, Arunachalam' .
;
Department of Chemistry,
Loyola College (Autonomous)
Chennai 600 034
India
;
