# Supplementary material for: (Carbonato-κ2 O,O′)bis­(5,5′-dimethyl-2,2′-bipyridyl-κ2 N,N′)cobalt(III) bromide trihydrate
Source: Acta Crystallogr Sect E Struct Rep Online. 2012 Mar 7;68(Pt 4):m383–4. doi: 10.1107/S160053681200894X (PMC3343799; doi:10.1107/S160053681200894X)
Supplement: Supplementary file 2 [file e-68-0m383-Isup2.hkl]

# 
# h,k,l, Fc-squared, Fo-squared, sigma(Fo-squared) and status flag 
# 
data_I
_shelx_title ' LC58 in P2(1)/c' 
_shelx_refln_list_code          4 
_shelx_F_calc_maximum      321.98 
_exptl_crystal_F_000      1248.00 
_reflns_d_resolution_high  0.8134 
 
loop_ 
 _symmetry_equiv_pos_as_xyz 
 'x, y, z' 
 '-x, y+1/2, -z+1/2' 
 '-x, -y, -z' 
 'x, -y-1/2, z-1/2' 
 
_cell_length_a    11.5802 
_cell_length_b    15.9579 
_cell_length_c    14.3921 
_cell_angle_alpha  90.000 
_cell_angle_beta  100.143 
_cell_angle_gamma  90.000 
 
_shelx_F_squared_multiplier     1.000 
 
loop_ 
 _refln_index_h 
 _refln_index_k 
 _refln_index_l 
 _refln_F_squared_calc 
 _refln_F_squared_meas 
 _refln_F_squared_sigma 
 _refln_observed_status 
   2   0   0     4189.78     3600.85     83.89 o 
   3   0   0      195.66      229.56      8.97 o 
   4   0   0     7974.43     7108.65    148.11 o 
   5   0   0      622.88      718.66     22.52 o 
   6   0   0    11098.40    10005.45    208.94 o 
   7   0   0        3.27        1.03     10.92 o 
   8   0   0      126.43      126.18     15.84 o 
   9   0   0       64.57       86.84     31.53 o 
  10   0   0     2827.71     3103.11    127.26 o 
  11   0   0      771.32      878.22     81.65 o 
  12   0   0     1483.03     1476.09     88.76 o 
  13   0   0      232.28      346.45     54.89 o 
   1   1   0     8526.64     5013.02    224.13 o 
   2   1   0    29005.38    28843.02    440.55 o 
   3   1   0       72.10       54.34      4.04 o 
   4   1   0    13845.00    12622.03    184.09 o 
   5   1   0      105.17      107.68      9.96 o 
   6   1   0     1063.78      991.04     21.35 o 
   7   1   0       98.11      123.24     10.62 o 
   8   1   0     3308.06     3305.75     57.26 o 
   9   1   0       55.87       42.51     18.39 o 
  10   1   0     1846.28     1939.75     66.21 o 
  11   1   0       22.26       46.37     27.50 o 
  12   1   0      495.12      513.83     51.68 o 
  13   1   0      156.16      162.91     35.99 o 
   0   2   0   103669.58   100342.06   2502.39 o 
   1   2   0     3382.63     4204.54     61.79 o 
   2   2   0     6900.28     7088.46    124.00 o 
   3   2   0      343.41      261.04     10.80 o 
   4   2   0    14653.97    13595.77    222.71 o 
   5   2   0     7122.46     7980.65    118.06 o 
   6   2   0     2300.99     2036.40     36.46 o 
   7   2   0      389.97      405.23     14.03 o 
   8   2   0       20.86       -3.21     11.05 o 
   9   2   0       72.24       75.89     16.76 o 
  10   2   0     4745.17     4970.67    132.02 o 
  11   2   0      385.17      371.17     39.53 o 
  12   2   0      255.06      270.74     34.44 o 
  13   2   0       43.49       30.53     34.31 o 
   1   3   0      501.63      418.80      9.03 o 
   2   3   0    14785.55    14594.11    236.44 o 
   3   3   0     5923.97     5837.49     96.46 o 
   4   3   0    10925.36    10514.88    153.86 o 
   5   3   0      301.71      324.61     12.64 o 
   6   3   0      421.27      377.02     12.44 o 
   7   3   0      918.90      886.37     21.76 o 
   8   3   0     8137.96     8104.61    137.54 o 
   9   3   0      773.52      795.01     28.03 o 
  10   3   0     1699.28     1582.97     58.96 o 
  11   3   0       30.33       41.30     27.36 o 
  12   3   0       52.04       35.94     42.58 o 
  13   3   0        0.44      -23.15     34.04 o 
   0   4   0    33681.88    38648.87    788.42 o 
   1   4   0     5359.91     5655.95     87.97 o 
   2   4   0      207.37      303.42      8.70 o 
   3   4   0       78.95       85.46      7.94 o 
   4   4   0     5590.67     5288.40     94.83 o 
   5   4   0     3539.45     4085.97     66.38 o 
   6   4   0    14461.66    13399.92    207.77 o 
   7   4   0     1699.62     1667.78     35.20 o 
   8   4   0      322.14      335.56     21.77 o 
   9   4   0       31.06        8.95     18.58 o 
  10   4   0     1516.36     1682.79     72.75 o 
  11   4   0      235.97      286.37     32.49 o 
  12   4   0       83.57       63.98     32.21 o 
  13   4   0        8.60        3.25     34.51 o 
   1   5   0     3263.92     3625.25     54.58 o 
   2   5   0     1504.90     1279.58     24.43 o 
   3   5   0      996.52     1118.58     24.58 o 
   4   5   0     7415.64     7066.15    125.58 o 
   5   5   0       34.10        8.70      8.62 o 
   6   5   0     1181.11     1088.30     24.65 o 
   7   5   0      332.85      346.51     15.38 o 
   8   5   0    11129.74    11271.73    242.95 o 
   9   5   0     1725.04     1651.16     50.75 o 
  10   5   0      635.28      680.86     37.04 o 
  11   5   0      113.20      115.90     29.99 o 
  12   5   0       63.61       45.09     32.10 o 
  13   5   0        0.50      -15.83     35.39 o 
   0   6   0    11230.46    11545.56    238.55 o 
   1   6   0      802.82      959.84     19.35 o 
   2   6   0     2026.58     2115.14     36.12 o 
   3   6   0      191.41      275.57     10.59 o 
   4   6   0     9116.50     8719.59    154.47 o 
   5   6   0      256.87      293.72     14.80 o 
   6   6   0     8647.11     8413.22    141.52 o 
   7   6   0     1161.02     1213.91     32.73 o 
   8   6   0      369.52      314.73     20.42 o 
   9   6   0       18.94        8.04     23.05 o 
  10   6   0      400.14      482.99     34.54 o 
  11   6   0        3.12       11.70     29.10 o 
  12   6   0       13.57       -1.22     32.23 o 
  13   6   0        1.82      -10.01     36.29 o 
   1   7   0      240.25      219.86     10.70 o 
   2   7   0     9642.75     9198.94    152.52 o 
   3   7   0       30.25        3.40      8.89 o 
   4   7   0     9449.83     9345.70    165.76 o 
   5   7   0       15.60        8.10     10.87 o 
   6   7   0      241.87      200.49     14.28 o 
   7   7   0      525.38      484.46     20.26 o 
   8   7   0     6254.22     6247.13    140.65 o 
   9   7   0      452.03      515.78     50.92 o 
  10   7   0      323.82      351.60     33.20 o 
  11   7   0       48.29       18.33     30.03 o 
  12   7   0        1.37      -15.58     33.21 o 
  13   7   0        2.29      -59.51     59.51 o 
   0   8   0     5086.83     4749.75    114.70 o 
   1   8   0      915.94      929.00     26.09 o 
   2   8   0     2911.14     2964.20     53.34 o 
   3   8   0        0.32       -9.95      9.95 o 
   4   8   0     4048.55     3822.56     72.13 o 
   5   8   0      234.31      278.72     15.30 o 
   6   8   0     5737.00     5714.85    105.81 o 
   7   8   0     1771.85     1720.19     49.39 o 
   8   8   0       62.35       84.91     20.69 o 
   9   8   0       14.88        5.10     49.79 o 
  10   8   0     1009.98     1047.26     47.40 o 
  11   8   0      158.08      153.79     34.43 o 
  12   8   0       57.22       50.26     35.71 o 
   1   9   0       21.49       -5.96     11.87 o 
   2   9   0    14028.75    14373.97    236.87 o 
   3   9   0     3241.34     3277.57     63.18 o 
   4   9   0     3066.64     3121.71     61.13 o 
   5   9   0       54.91       44.85     13.30 o 
   6   9   0      524.81      487.87     26.62 o 
   7   9   0      744.34      791.72     31.06 o 
   8   9   0     3254.40     3214.19     92.58 o 
   9   9   0      199.78      170.92     29.77 o 
  10   9   0      346.40      378.44     35.78 o 
  11   9   0        2.04      -32.00     32.00 o 
  12   9   0       77.92       18.71     35.88 o 
   0  10   0    20176.71    21352.68    494.46 o 
   1  10   0     1190.20     1105.64     27.88 o 
   2  10   0     2298.88     2536.67     52.12 o 
   3  10   0       57.90       44.68     13.04 o 
   4  10   0      739.09      712.46     22.45 o 
   5  10   0      547.10      562.25     21.15 o 
   6  10   0     3495.36     3653.46    115.75 o 
   7  10   0      455.38      423.69     29.21 o 
   8  10   0       35.81       21.03     26.13 o 
   9  10   0       14.47        9.24     28.67 o 
  10  10   0      225.58      258.21     34.95 o 
  11  10   0      344.41      389.41     40.94 o 
  12  10   0      413.36      493.98     98.80 o 
   1  11   0     1214.78     1218.55     30.31 o 
   2  11   0     5728.15     5820.32    108.14 o 
   3  11   0      207.33      144.41     19.17 o 
   4  11   0      601.13      628.43     24.32 o 
   5  11   0       23.36       -6.36     17.76 o 
   6  11   0       72.44       35.63     22.31 o 
   7  11   0      201.39      142.67     30.91 o 
   8  11   0     1585.33     1575.53     70.43 o 
   9  11   0       48.98      -14.85     30.17 o 
  10  11   0       69.62       83.58     33.41 o 
  11  11   0       17.23       29.07     35.65 o 
   0  12   0     5737.60     6096.41    177.22 o 
   1  12   0     2012.34     1936.12     41.90 o 
   2  12   0     2025.43     1911.67     46.34 o 
   3  12   0       15.23      -16.08     16.08 o 
   4  12   0     1173.58     1234.20     42.08 o 
   5  12   0      159.02      150.88     39.49 o 
   6  12   0       32.41       43.99     30.48 o 
   7  12   0      204.55      197.07     33.76 o 
   8  12   0       78.75       93.38     34.38 o 
   9  12   0       55.07       42.79     32.26 o 
  10  12   0      170.02      132.93     36.52 o 
  11  12   0       23.58      -29.78     53.60 o 
   1  13   0      443.01      371.16     25.36 o 
   2  13   0     6885.13     6884.11    139.16 o 
   3  13   0     1789.77     1516.54     48.10 o 
   4  13   0      886.65     1007.37     40.75 o 
   5  13   0        2.65      -16.39     28.06 o 
   6  13   0       18.10       34.89     34.03 o 
   7  13   0      128.65      112.24     34.80 o 
   8  13   0     1144.28     1347.20     63.31 o 
   9  13   0      363.13      426.29     40.39 o 
  10  13   0      148.40      161.70     38.35 o 
   0  14   0     1396.43     1567.41     64.38 o 
   1  14   0      881.47      768.45     31.25 o 
   2  14   0      630.47      741.18     32.74 o 
   3  14   0      114.03      104.74     30.20 o 
   4  14   0       19.92       18.25     29.87 o 
   5  14   0       38.68        5.44     39.70 o 
   6  14   0     1267.32     1340.93     61.75 o 
   7  14   0      445.72      417.70     42.87 o 
   8  14   0       96.30      117.55     39.29 o 
   9  14   0       29.67       -8.70     35.96 o 
   1  15   0      187.14      157.90     28.51 o 
   2  15   0      430.87      471.93     41.97 o 
   3  15   0        3.90       38.73     39.05 o 
   4  15   0        8.90        8.06     31.67 o 
   5  15   0       16.29       13.94     33.54 o 
   6  15   0       41.21       67.84     36.30 o 
   7  15   0      284.58      292.09     49.65 o 
   8  15   0      538.68      638.35     51.24 o 
   0  16   0      287.34      396.45     49.88 o 
   1  16   0      143.56       89.85     40.26 o 
   2  16   0      107.14      138.60     29.96 o 
   3  16   0       45.27       70.29     35.08 o 
   4  16   0       48.30       41.03     34.90 o 
   5  16   0      195.05      199.41     38.80 o 
   6  16   0      769.14      831.93     54.16 o 
   7  16   0      151.43      169.88     42.59 o 
   8  16   0       26.15      -27.39     54.96 o 
   1  17   0      465.08      389.03     36.77 o 
   2  17   0       88.20      107.54     31.93 o 
   3  17   0       31.65       10.42     35.47 o 
   4  17   0       98.92      125.08     38.70 o 
   5  17   0        0.64      -36.61     36.61 o 
   6  17   0       31.19       -4.82     39.53 o 
   0  18   0     1458.15     1585.79     87.62 o 
   1  18   0      553.57      482.98     40.24 o 
   2  18   0       47.99       56.20     33.52 o 
   3  18   0        1.00      -24.28     38.05 o 
   4  18   0      127.53      202.26     43.13 o 
   5  18   0      336.41      269.28     46.43 o 
   1  19   0      719.94      617.26     55.22 o 
   2  19   0      655.64      761.73     56.27 o 
   3  19   0      392.21      273.01     47.12 o 
 -14   1   1        1.32      -36.79     36.79 o 
 -13   1   1        3.33      -32.55     32.55 o 
 -12   1   1        8.10       10.39     29.99 o 
 -11   1   1       32.45       48.28     27.15 o 
 -10   1   1      192.80      161.27     26.46 o 
  -9   1   1        0.14       -9.25      9.25 o 
  -8   1   1        9.24        2.51      8.42 o 
  -7   1   1        5.22       -3.97      6.43 o 
  -6   1   1      668.82      644.69     15.43 o 
  -5   1   1      970.44      845.85     17.33 o 
  -4   1   1      459.63      481.07     11.41 o 
  -3   1   1      388.37      290.07      6.92 o 
  -2   1   1      675.49      703.82     12.12 o 
  -1   1   1       26.39      166.33     11.59 o 
   1   1   1     4604.57     4677.94     68.14 o 
   2   1   1     5863.60     5238.95     69.91 o 
   3   1   1      235.01      265.73      6.55 o 
   4   1   1      141.79      117.87      6.16 o 
   5   1   1      759.05      834.20     17.43 o 
   6   1   1     1614.47     1632.78     29.00 o 
   7   1   1      153.49      145.95     10.09 o 
   8   1   1        8.93       19.27     10.47 o 
   9   1   1       10.51       24.15     16.95 o 
  10   1   1       53.18        8.58     23.94 o 
  11   1   1       18.40      -21.94     35.73 o 
  12   1   1        2.75      -27.76     28.63 o 
  13   1   1        4.26      -24.89     32.70 o 
 -14   2   1       28.60     -112.98    112.98 o 
 -13   2   1        1.40      -33.05     33.05 o 
 -12   2   1      312.24      312.76     37.55 o 
 -11   2   1       74.91       63.70     27.67 o 
 -10   2   1        0.22       -7.35     25.44 o 
  -9   2   1        1.72       -6.79      9.16 o 
  -8   2   1      353.48      371.05     17.32 o 
  -7   2   1      313.20      292.88     13.62 o 
  -6   2   1     1152.16     1366.14     28.65 o 
  -5   2   1       24.47       10.21      5.52 o 
  -4   2   1        5.05        2.46      4.18 o 
  -3   2   1     3810.69     3610.09     57.04 o 
  -2   2   1     2228.23     2478.50     41.89 o 
  -1   2   1     1173.82      863.87     21.14 o 
   0   2   1      918.95      720.06     16.24 o 
   1   2   1       51.28       39.65      3.96 o 
   2   2   1      758.76      725.91     12.02 o 
   3   2   1      132.49      145.27      5.88 o 
   4   2   1     1403.23     1419.19     23.06 o 
   5   2   1     1107.14     1262.84     23.09 o 
   6   2   1       66.57       65.44      8.04 o 
   7   2   1       15.94       14.53      9.39 o 
   8   2   1        4.67      -10.45     10.45 o 
   9   2   1       27.71       22.82     16.20 o 
  10   2   1       81.01       36.02     24.54 o 
  11   2   1      102.53       79.55     28.12 o 
  12   2   1        4.96       -8.47     29.62 o 
  13   2   1        2.13       -1.82     32.71 o 
 -13   3   1       18.58      -34.41     34.41 o 
 -12   3   1       67.79       65.96     31.83 o 
 -11   3   1        0.50      -24.47     33.49 o 
 -10   3   1       31.40       18.53     33.08 o 
  -9   3   1      166.55      191.65     18.99 o 
  -8   3   1      190.29      186.91     14.50 o 
  -7   3   1        2.76       -3.10      8.00 o 
  -6   3   1        5.94        9.75      5.92 o 
  -5   3   1      222.13      279.62     10.18 o 
  -4   3   1      372.54      377.16     15.84 o 
  -3   3   1      993.33      940.47     18.81 o 
  -2   3   1      203.14      201.55      6.66 o 
  -1   3   1       10.31       -2.55      2.55 o 
   0   3   1       65.33       25.62      3.77 o 
   1   3   1     8000.64     9504.88    161.98 o 
   2   3   1     3765.00     4541.69     80.45 o 
   3   3   1       50.38       45.51      5.29 o 
   4   3   1       91.30       68.72      6.40 o 
   5   3   1     1625.92     1787.17     32.04 o 
   6   3   1        6.89       -6.93      8.69 o 
   7   3   1      376.37      377.44     15.00 o 
   8   3   1      221.94      216.79     16.32 o 
   9   3   1        0.67      -20.30     20.30 o 
  10   3   1       93.90       83.02     25.66 o 
  11   3   1      574.38      576.09     37.16 o 
  12   3   1       11.97      -26.00     30.11 o 
  13   3   1        6.96      -33.36     33.36 o 
 -13   4   1       65.59       38.71     35.67 o 
 -12   4   1       96.25      121.19     32.92 o 
 -11   4   1        8.22      -12.46     27.14 o 
 -10   4   1        5.43       -0.22     24.13 o 
  -9   4   1       84.38       72.21     17.92 o 
  -8   4   1        1.61        6.28     11.28 o 
  -7   4   1     1594.74     1625.79     34.82 o 
  -6   4   1       45.35       44.48      6.73 o 
  -5   4   1      203.94      262.84     10.51 o 
  -4   4   1      178.03      230.90      9.36 o 
  -3   4   1     3506.11     4008.06     67.27 o 
  -2   4   1    35860.25    38027.58    656.89 o 
  -1   4   1    11143.60    12692.69    207.02 o 
   0   4   1     2108.22     2244.77     41.54 o 
   1   4   1        0.77       -2.60      2.60 o 
   2   4   1     1326.01     1429.03     28.11 o 
   3   4   1      844.14      968.17     21.55 o 
   4   4   1      566.92      527.89     15.11 o 
   5   4   1      333.49      316.08     13.80 o 
   6   4   1       34.11       29.67      9.48 o 
   7   4   1       74.82       80.34     11.82 o 
   8   4   1       86.10      105.44     13.48 o 
   9   4   1        8.13       28.16     19.05 o 
  10   4   1      997.59      969.82     50.36 o 
  11   4   1      551.59      523.80     58.69 o 
  12   4   1        0.20      -29.91     29.91 o 
  13   4   1        1.01      -24.37     34.38 o 
 -13   5   1        3.41      -21.10     35.50 o 
 -12   5   1       75.33       31.13     35.49 o 
 -11   5   1        0.74        0.25     28.27 o 
 -10   5   1      415.62      404.00     32.05 o 
  -9   5   1       81.88       73.39     25.62 o 
  -8   5   1        2.04       10.81     12.26 o 
  -7   5   1       11.86       17.04     10.51 o 
  -6   5   1       26.56       17.19      8.55 o 
  -5   5   1      804.24      833.23     19.95 o 
  -4   5   1     3958.33     4630.32     78.30 o 
  -3   5   1     6596.21     7224.70    119.27 o 
  -2   5   1        3.90        7.63      5.87 o 
  -1   5   1      703.84      905.05     17.83 o 
   0   5   1     3953.43     4868.33     87.29 o 
   1   5   1       54.28       68.88      5.42 o 
   2   5   1     1454.88     1498.66     28.34 o 
   3   5   1        6.75        2.93      5.38 o 
   4   5   1      341.83      354.82     12.64 o 
   5   5   1       41.38       45.50      9.54 o 
   6   5   1      588.42      688.39     20.73 o 
   7   5   1       43.20       95.33     11.99 o 
   8   5   1       96.21       95.82     15.21 o 
   9   5   1       13.95       55.97     19.62 o 
  10   5   1        0.29      -18.35     24.91 o 
  11   5   1      407.21      414.48     37.31 o 
  12   5   1        9.80       15.93     31.96 o 
  13   5   1       74.12       50.20     43.31 o 
 -13   6   1      169.17      231.62     40.49 o 
 -12   6   1      144.57      105.07     34.11 o 
 -11   6   1       23.46       20.15     29.33 o 
 -10   6   1       42.40        3.32     26.38 o 
  -9   6   1        5.48       -9.74     23.08 o 
  -8   6   1        9.62       12.76     16.19 o 
  -7   6   1      414.03      382.58     15.53 o 
  -6   6   1      566.10      630.69     17.31 o 
  -5   6   1       14.14        9.90     11.37 o 
  -4   6   1        1.17       -1.46      8.19 o 
  -3   6   1     1602.69     1798.88     33.72 o 
  -2   6   1       37.12       38.91      7.69 o 
  -1   6   1      519.28      629.76     16.00 o 
   0   6   1      325.90      394.45     10.60 o 
   1   6   1       63.39       53.33      6.08 o 
   2   6   1        2.68        8.90      6.11 o 
   3   6   1        9.91       40.38      7.76 o 
   4   6   1     5649.21     6145.27    110.58 o 
   5   6   1     1202.70     1182.10     28.58 o 
   6   6   1      256.47      314.84     16.47 o 
   7   6   1        3.88        2.98     10.24 o 
   8   6   1       79.82       68.42     16.89 o 
   9   6   1       14.04        1.66     19.82 o 
  10   6   1      180.07      195.47     28.90 o 
  11   6   1        0.01      -28.02     28.02 o 
  12   6   1        2.50      -30.91     32.63 o 
  13   6   1        6.30        1.45     36.21 o 
 -13   7   1        8.18      -35.96     35.96 o 
 -12   7   1       87.61        2.57     33.61 o 
 -11   7   1        6.03      -20.67     29.60 o 
 -10   7   1      581.42      516.40     35.95 o 
  -9   7   1       13.94       52.15     25.16 o 
  -8   7   1        1.32      -13.78     16.45 o 
  -7   7   1       99.97       86.83     12.73 o 
  -6   7   1     1189.61     1236.40     31.61 o 
  -5   7   1       54.34       61.37     11.44 o 
  -4   7   1     1166.48     1345.32     30.91 o 
  -3   7   1     1231.36     1322.46     27.57 o 
  -2   7   1        7.95       -0.86      7.77 o 
  -1   7   1        8.14       -7.29      7.29 o 
   0   7   1      597.10      549.17     13.83 o 
   1   7   1     4207.37     4964.24     84.13 o 
   2   7   1      158.95      154.25      9.65 o 
   3   7   1        5.53       -0.39      7.60 o 
   4   7   1       61.16       58.90      9.04 o 
   5   7   1      208.15      236.56     13.81 o 
   6   7   1     1559.75     1698.76     41.88 o 
   7   7   1      136.98      138.08     18.22 o 
   8   7   1      109.89       98.98     20.32 o 
   9   7   1       90.80       38.60     25.23 o 
  10   7   1       39.90       -9.67     31.85 o 
  11   7   1      124.44      130.36     37.92 o 
  12   7   1      421.04      379.76     39.66 o 
 -12   8   1       48.31       76.42     36.29 o 
 -11   8   1       40.30       57.80     32.41 o 
 -10   8   1        1.16      -18.59     29.04 o 
  -9   8   1       39.56       59.78     26.38 o 
  -8   8   1       12.96      -10.18     20.08 o 
  -7   8   1       30.07       35.91     15.28 o 
  -6   8   1     2257.81     2178.53     62.29 o 
  -5   8   1       34.56       35.98     13.39 o 
  -4   8   1      622.26      654.85     21.29 o 
  -3   8   1      945.50     1051.70     28.86 o 
  -2   8   1       60.17       54.00     10.18 o 
  -1   8   1      646.61      644.09     19.12 o 
   0   8   1     2034.98     1886.39     34.24 o 
   1   8   1       13.15        0.89      9.43 o 
   2   8   1      103.98      122.54     10.29 o 
   3   8   1      103.33      133.37     11.63 o 
   4   8   1       22.95       20.66      8.04 o 
   5   8   1      123.97       98.04     11.86 o 
   6   8   1      142.73       95.52     13.21 o 
   7   8   1      118.26       90.66     15.86 o 
   8   8   1      510.60      471.17     27.37 o 
   9   8   1       87.67       60.93     26.18 o 
  10   8   1      155.71      203.36     31.10 o 
  11   8   1       70.42       50.44     31.83 o 
  12   8   1        0.23      -23.44     34.22 o 
 -12   9   1        0.10      -11.56     35.81 o 
 -11   9   1      119.15      100.53     33.85 o 
 -10   9   1      163.40      189.70     32.78 o 
  -9   9   1        6.63      -13.55     26.06 o 
  -8   9   1        1.43        9.55     24.89 o 
  -7   9   1      177.21      200.33     28.92 o 
  -6   9   1      189.01      163.83     17.44 o 
  -5   9   1        2.76       -1.85     13.89 o 
  -4   9   1     2850.37     2683.44     58.63 o 
  -3   9   1      339.10      305.91     16.39 o 
  -2   9   1      112.17      123.87     12.17 o 
  -1   9   1       13.12       -9.91      9.91 o 
   0   9   1     2533.59     2792.14     51.41 o 
   1   9   1       77.62      107.59     11.76 o 
   2   9   1      199.74      145.44     12.86 o 
   3   9   1        3.79       -1.40     11.39 o 
   4   9   1        1.94       -5.22      8.32 o 
   5   9   1       98.18       50.00     14.38 o 
   6   9   1      298.14      241.74     19.88 o 
   7   9   1      384.26      344.59     26.34 o 
   8   9   1      216.35      224.70     24.67 o 
   9   9   1       26.57       12.84     27.69 o 
  10   9   1        0.54      -28.81     28.81 o 
  11   9   1        5.35       44.11     33.72 o 
  12   9   1      266.40      285.30     65.77 o 
 -12  10   1      102.38       78.42     39.18 o 
 -11  10   1        4.82       36.00     34.55 o 
 -10  10   1        0.22      -30.71     30.71 o 
  -9  10   1        3.75      -27.59     27.59 o 
  -8  10   1      244.81      258.18     30.19 o 
  -7  10   1        8.34      -11.21     22.20 o 
  -6  10   1       85.36      109.88     19.60 o 
  -5  10   1      591.07      539.11     26.30 o 
  -4  10   1        0.50      -13.77     13.77 o 
  -3  10   1        1.37       -8.15     13.43 o 
  -2  10   1     2762.19     2494.73     55.38 o 
  -1  10   1       64.54       96.53     12.25 o 
   0  10   1      814.21      925.92     24.21 o 
   1  10   1      172.25      148.32     13.61 o 
   2  10   1      541.32      488.16     17.10 o 
   3  10   1       16.19       37.65     12.76 o 
   4  10   1     2863.35     2715.06     60.36 o 
   5  10   1      135.93      123.03     16.20 o 
   6  10   1        6.58      -11.74     20.30 o 
   7  10   1       16.41      -17.01     21.72 o 
   8  10   1      312.71      264.68     37.12 o 
   9  10   1       30.65      -20.62     28.15 o 
  10  10   1       79.58       61.96     31.79 o 
  11  10   1        0.21       -3.57     34.06 o 
 -11  11   1        1.10       12.60     38.68 o 
 -10  11   1       16.84        4.02     32.34 o 
  -9  11   1       30.80        2.70     29.44 o 
  -8  11   1       12.92       42.18     27.71 o 
  -7  11   1       46.58        4.89     28.47 o 
  -6  11   1      148.15       81.49     23.99 o 
  -5  11   1     2823.25     2782.29     69.74 o 
  -4  11   1       13.85      -11.77     15.21 o 
  -3  11   1       11.81      -14.23     14.23 o 
  -2  11   1       17.79        0.84     13.12 o 
  -1  11   1        0.32      -12.10     12.10 o 
   0  11   1      824.72      793.56     22.13 o 
   1  11   1       32.81        4.82     12.30 o 
   2  11   1      573.63      551.40     20.48 o 
   3  11   1        0.36       -5.15     12.66 o 
   4  11   1       45.07       12.71     17.81 o 
   5  11   1        1.08      -17.52     17.52 o 
   6  11   1      368.69      390.01     27.96 o 
   7  11   1      854.65      895.93     53.91 o 
   8  11   1       14.59      -22.17     30.72 o 
   9  11   1        2.76      -29.83     29.83 o 
  10  11   1       29.42       16.46     32.71 o 
  11  11   1      178.39      258.87     70.70 o 
 -11  12   1        3.32      -22.19     40.45 o 
 -10  12   1       27.56      -32.90     34.26 o 
  -9  12   1       99.70       96.51     33.46 o 
  -8  12   1        9.94       35.95     30.03 o 
  -7  12   1      257.81      248.29     35.38 o 
  -6  12   1       12.79       51.02     29.02 o 
  -5  12   1      451.76      399.13     29.31 o 
  -4  12   1       64.51       27.40     19.20 o 
  -3  12   1        1.63      -15.75     15.75 o 
  -2  12   1     1388.29     1423.84     34.60 o 
  -1  12   1       22.11        5.01     13.46 o 
   0  12   1      167.78      128.62     14.75 o 
   1  12   1        2.97        6.24     13.51 o 
   2  12   1      239.49      219.67     17.16 o 
   3  12   1       25.14      -11.90     15.97 o 
   4  12   1      385.25      364.75     26.82 o 
   5  12   1      337.88      336.64     26.98 o 
   6  12   1       13.94       18.98     23.16 o 
   7  12   1       97.12      113.92     31.92 o 
   8  12   1        0.82      -31.42     31.42 o 
   9  12   1       34.49       24.61     32.16 o 
  10  12   1        6.04        9.57     34.48 o 
 -10  13   1        2.68       -5.27     39.26 o 
  -9  13   1      161.58      171.43     36.64 o 
  -8  13   1        0.35      -28.29     35.41 o 
  -7  13   1        2.01       12.08     33.03 o 
  -6  13   1       18.51      -16.01     30.51 o 
  -5  13   1      354.24      321.34     39.62 o 
  -4  13   1      109.92      122.31     25.54 o 
  -3  13   1      260.24      276.34     23.24 o 
  -2  13   1        1.63       -4.71     17.32 o 
  -1  13   1       22.81       -1.95     15.45 o 
   0  13   1      210.10      141.36     17.28 o 
   1  13   1      535.13      401.75     20.76 o 
   2  13   1       34.23       44.19     16.54 o 
   3  13   1       93.26       66.56     20.50 o 
   4  13   1        5.58       14.00     22.48 o 
   5  13   1      268.37      243.47     27.66 o 
   6  13   1        1.76      -24.42     28.93 o 
   7  13   1       48.70       39.31     41.70 o 
   8  13   1       24.80       33.63     34.96 o 
   9  13   1        2.55       -9.23     33.18 o 
  10  13   1        4.03       -5.87     45.02 o 
  -9  14   1       38.83       33.44     36.26 o 
  -8  14   1        1.52      -23.70     37.53 o 
  -7  14   1        1.97       -2.94     34.89 o 
  -6  14   1      440.94      405.21     58.42 o 
  -5  14   1        1.52      -14.10     33.21 o 
  -4  14   1       17.77        0.53     29.89 o 
  -3  14   1      115.14      140.31     26.67 o 
  -2  14   1      852.25      761.69     32.69 o 
  -1  14   1       17.38      -13.91     20.72 o 
   0  14   1      243.90      180.95     22.91 o 
   1  14   1        5.05       21.50     20.61 o 
   2  14   1       61.96       35.68     21.31 o 
   3  14   1      720.67      599.37     30.53 o 
   4  14   1        4.52       23.70     28.88 o 
   5  14   1        4.19      -32.19     32.19 o 
   6  14   1       24.54      101.47     34.28 o 
   7  14   1        5.11      -12.14     33.96 o 
   8  14   1       69.86       23.78     38.50 o 
   9  14   1        0.06        3.36     51.28 o 
  -9  15   1       30.52        8.96     42.89 o 
  -8  15   1        4.50       -5.78     40.26 o 
  -7  15   1       16.55      -15.83     37.55 o 
  -6  15   1      308.07      271.34     41.12 o 
  -5  15   1      284.56      348.39     40.39 o 
  -4  15   1     1015.62      862.05     49.44 o 
  -3  15   1      428.46      443.00     40.89 o 
  -2  15   1       64.19       61.88     26.71 o 
  -1  15   1        4.29       21.81     26.21 o 
   0  15   1      220.65      194.80     28.73 o 
   1  15   1      244.82      280.89     30.38 o 
   2  15   1       82.66       42.61     26.94 o 
   3  15   1       84.88       79.52     31.90 o 
   4  15   1        0.06       42.41     31.91 o 
   5  15   1        2.04       17.32     35.09 o 
   6  15   1      139.96      148.70     37.52 o 
   7  15   1      220.18      258.07     41.01 o 
   8  15   1      173.43      221.95     55.95 o 
  -8  16   1       60.41       72.98     52.45 o 
  -7  16   1       73.86       30.21     40.92 o 
  -6  16   1       37.59       -9.20     39.90 o 
  -5  16   1        1.08      -21.09     42.19 o 
  -4  16   1        0.14      -34.24     34.24 o 
  -3  16   1       20.45       28.08     38.62 o 
  -2  16   1       54.45       77.23     28.90 o 
  -1  16   1      202.63      136.48     29.80 o 
   0  16   1       32.67       18.16     28.27 o 
   1  16   1       15.24      -27.69     27.69 o 
   2  16   1        1.31      -27.73     27.73 o 
   3  16   1      658.43      480.79     41.65 o 
   4  16   1      326.91      304.20     39.26 o 
   5  16   1      246.88      180.75     38.99 o 
   6  16   1       24.17        3.91     37.65 o 
   7  16   1        6.25       -6.31     59.70 o 
  -7  17   1        3.45        6.17     83.70 o 
  -6  17   1       61.16       39.09     41.68 o 
  -5  17   1       34.09       20.35     39.17 o 
  -4  17   1       24.51        1.75     37.90 o 
  -3  17   1      133.74      139.68     39.30 o 
  -2  17   1       42.55       31.36     37.29 o 
  -1  17   1       22.54      -16.99     29.98 o 
   0  17   1        3.50        3.04     30.28 o 
   1  17   1        0.19      -36.13     36.13 o 
   2  17   1       23.32       25.97     30.34 o 
   3  17   1        0.26       22.20     35.86 o 
   4  17   1        4.15       -7.74     40.15 o 
   5  17   1       31.43       25.46     58.30 o 
   6  17   1      218.13      243.69     57.25 o 
  -5  18   1        0.50      -40.92     40.92 o 
  -4  18   1        0.18      -12.63     40.48 o 
  -3  18   1       39.53       45.15     49.05 o 
  -2  18   1      172.11       81.35     44.72 o 
  -1  18   1      378.87      271.83     36.08 o 
   0  18   1       28.49        4.44     31.91 o 
   1  18   1       89.92      132.53     34.68 o 
   2  18   1      127.15      103.07     48.12 o 
   3  18   1       48.42       45.39     51.02 o 
   4  18   1       63.15       76.07     52.96 o 
   5  18   1       30.90        8.91    126.03 o 
  -3  19   1       32.77       50.44     43.68 o 
  -2  19   1        0.36       19.28     42.30 o 
  -1  19   1        5.91        7.27     41.54 o 
   0  19   1        2.50       71.54     42.24 o 
   1  19   1      204.10      211.22     46.35 o 
   2  19   1      162.05      137.96     44.29 o 
   3  19   1       13.89       48.23     54.40 o 
 -14   0   2      386.39      500.98     64.57 o 
 -13   0   2        0.13       12.81     47.69 o 
 -12   0   2       10.99        0.86     65.63 o 
 -11   0   2      776.09      845.65    117.24 o 
 -10   0   2     2879.83     2959.08    122.49 o 
  -9   0   2     1576.70     1608.23     52.07 o 
  -8   0   2     4004.61     3852.20     87.03 o 
  -7   0   2     3724.64     4194.87     92.50 o 
  -6   0   2      102.78      130.51     12.13 o 
  -5   0   2      757.39      759.92     22.73 o 
  -4   0   2    17333.84    16325.76    335.64 o 
  -3   0   2       22.82       17.77      5.40 o 
  -2   0   2    33549.90    34632.39    707.45 o 
  -1   0   2      268.79      440.15     12.36 o 
   1   0   2     4883.77     4980.00    113.85 o 
   2   0   2    81615.35    74597.38   1540.85 o 
   3   0   2     5742.20     5585.48    131.18 o 
   4   0   2     9769.54     8806.61    205.44 o 
   5   0   2      109.86      134.70     12.81 o 
   6   0   2    10365.70    10342.43    242.86 o 
   7   0   2      179.86      241.08     18.23 o 
   8   0   2    11361.22    11612.69    274.37 o 
   9   0   2     1759.86     1903.57     69.35 o 
  10   0   2        8.25      -10.94     32.46 o 
  11   0   2      213.80      255.73     43.62 o 
  12   0   2      607.26      707.17     59.83 o 
  13   0   2      297.70      288.70     54.49 o 
 -14   1   2       44.87       40.88     38.24 o 
 -13   1   2      146.05      189.14     46.58 o 
 -12   1   2     1124.86     1210.08     78.79 o 
 -11   1   2     1037.67     1085.19     46.89 o 
 -10   1   2     1424.36     1616.00     72.48 o 
  -9   1   2       17.86       28.73     13.53 o 
  -8   1   2      533.91      433.38     14.81 o 
  -7   1   2     4993.12     5250.53     80.48 o 
  -6   1   2     4173.08     3583.81     55.92 o 
  -5   1   2      519.27      509.74     13.13 o 
  -4   1   2     3012.47     2869.89     44.05 o 
  -3   1   2       10.29        4.29      3.77 o 
  -2   1   2    37948.00    39541.78    573.16 o 
  -1   1   2     2129.35     2049.47     45.80 o 
   0   1   2    21402.92    23122.35    472.57 o 
   1   1   2      140.06      138.12      5.21 o 
   2   1   2      980.37      973.58     16.57 o 
   3   1   2      387.64      346.07      9.13 o 
   4   1   2    26780.68    24400.52    397.27 o 
   5   1   2     1107.48     1242.79     25.64 o 
   6   1   2    16747.03    16220.06    266.41 o 
   7   1   2       69.84       62.38     10.53 o 
   8   1   2      355.35      345.66     16.06 o 
   9   1   2      230.20      212.84     18.76 o 
  10   1   2      261.67      290.34     30.06 o 
  11   1   2      136.39      124.42     28.33 o 
  12   1   2      435.43      490.69     41.61 o 
  13   1   2       59.71       75.46     34.59 o 
 -14   2   2      311.79      336.79     43.39 o 
 -13   2   2       74.49       93.38     35.19 o 
 -12   2   2       26.73       35.89     34.64 o 
 -11   2   2      198.18      219.65     30.54 o 
 -10   2   2     1804.55     1835.16     62.77 o 
  -9   2   2      151.99      104.50     15.41 o 
  -8   2   2     1280.18     1175.38     27.34 o 
  -7   2   2      938.60     1022.57     25.15 o 
  -6   2   2        5.54        1.21      7.39 o 
  -5   2   2      948.07      772.42     16.59 o 
  -4   2   2     8928.88     8113.28    119.23 o 
  -3   2   2     4368.22     4279.45     67.46 o 
  -2   2   2    52260.11    55044.22    969.87 o 
  -1   2   2      364.50      223.23      9.40 o 
   0   2   2     1388.52     1294.84     31.46 o 
   1   2   2     5243.98     5791.59    103.76 o 
   2   2   2    45234.10    45954.47    701.24 o 
   3   2   2     9952.18     9652.90    157.50 o 
   4   2   2     8107.72     7274.49    119.89 o 
   5   2   2      182.09      182.99      8.86 o 
   6   2   2     4977.86     4540.04     78.46 o 
   7   2   2       28.64       19.61     10.10 o 
   8   2   2     7061.36     6978.80    119.30 o 
   9   2   2       87.49       75.03     17.03 o 
  10   2   2        5.51       22.49     23.44 o 
  11   2   2       16.38      -15.81     26.42 o 
  12   2   2      530.34      632.68     40.92 o 
  13   2   2      290.96      298.32     38.39 o 
 -13   3   2       83.34       69.43     35.43 o 
 -12   3   2      560.79      687.58     66.52 o 
 -11   3   2        0.93       -3.81     27.14 o 
 -10   3   2     1138.72     1096.98     44.68 o 
  -9   3   2       87.09       77.94     17.61 o 
  -8   3   2      329.07      249.53     14.07 o 
  -7   3   2        0.87       -3.45      7.40 o 
  -6   3   2    13783.56    13162.22    204.03 o 
  -5   3   2       72.83       96.57      7.28 o 
  -4   3   2     1527.42     1413.85     25.45 o 
  -3   3   2      306.21      311.37      9.15 o 
  -2   3   2    52554.76    53919.30    929.93 o 
  -1   3   2    26281.50    33521.11    764.18 o 
   0   3   2     5173.07     5250.45     99.51 o 
   1   3   2     5262.14     5504.61     97.02 o 
   2   3   2       63.67       45.45      4.92 o 
   3   3   2      898.15      891.81     19.81 o 
   4   3   2    14015.13    12799.81    223.69 o 
   5   3   2       81.78       61.89      8.30 o 
   6   3   2     4282.62     3939.57     69.08 o 
   7   3   2      215.14      216.37     21.20 o 
   8   3   2      359.27      348.35     17.64 o 
   9   3   2       43.22       26.88     16.93 o 
  10   3   2      548.77      533.99     33.16 o 
  11   3   2       53.03       43.17     27.98 o 
  12   3   2      366.00      379.23     36.87 o 
  13   3   2       25.39       16.02     34.31 o 
 -13   4   2       29.20        1.87     34.97 o 
 -12   4   2        5.37      -30.24     30.24 o 
 -11   4   2       82.34       90.67     29.10 o 
 -10   4   2     1669.57     1627.81     59.35 o 
  -9   4   2     1003.95     1113.08     39.45 o 
  -8   4   2     5536.48     5504.10     90.29 o 
  -7   4   2        6.12       -5.44      7.46 o 
  -6   4   2        2.81       -5.48      5.48 o 
  -5   4   2     3134.86     3126.59     59.24 o 
  -4   4   2    17822.48    17715.03    310.60 o 
  -3   4   2     3801.02     3919.82     76.72 o 
  -2   4   2    62061.98    66304.60   1143.66 o 
  -1   4   2       23.84      106.46      8.36 o 
   0   4   2     1489.07     1687.36     40.61 o 
   1   4   2     8426.34     8543.03    154.18 o 
   2   4   2    18847.65    18609.13    303.13 o 
   3   4   2       70.32       62.06      7.02 o 
   4   4   2     1223.90     1092.58     24.58 o 
   5   4   2      109.94      103.00      9.79 o 
   6   4   2     2895.20     2834.11     52.16 o 
   7   4   2       36.17       26.97     10.99 o 
   8   4   2    10287.74    10478.57    188.98 o 
   9   4   2      763.05      780.18     28.32 o 
  10   4   2       89.93       87.05     25.71 o 
  11   4   2       63.58       60.22     28.19 o 
  12   4   2      453.13      517.75     40.02 o 
  13   4   2      103.94       25.50     34.85 o 
 -13   5   2       48.07       -4.57     34.87 o 
 -12   5   2     1006.61     1153.86     66.59 o 
 -11   5   2      279.22      264.81     32.50 o 
 -10   5   2      904.80      890.35     41.61 o 
  -9   5   2       25.76        7.13     22.96 o 
  -8   5   2     2948.66     2993.11     66.95 o 
  -7   5   2     1605.23     1651.46     38.76 o 
  -6   5   2    11621.23    10848.78    180.28 o 
  -5   5   2     3013.97     3241.54     61.86 o 
  -4   5   2     4456.34     4465.51     88.10 o 
  -3   5   2      356.04      363.47     12.95 o 
  -2   5   2    49721.64    55379.66   1036.56 o 
  -1   5   2     7558.71     8792.62    155.22 o 
   0   5   2    21215.77    22835.39    371.32 o 
   1   5   2     3430.27     3487.43     55.85 o 
   2   5   2      102.44      140.06      8.73 o 
   3   5   2      709.03      688.11     18.23 o 
   4   5   2     2538.34     1973.79     39.40 o 
   5   5   2     1235.21     1215.55     28.31 o 
   6   5   2    12222.41    12000.25    211.75 o 
   7   5   2      448.81      473.39     17.36 o 
   8   5   2      198.54      204.84     18.32 o 
   9   5   2      711.61      626.04     29.55 o 
  10   5   2     1687.38     1699.92     62.97 o 
  11   5   2       56.56       34.73     29.25 o 
  12   5   2      292.65      292.18     36.10 o 
  13   5   2       55.18       47.31     45.08 o 
 -13   6   2       31.15       58.55     37.68 o 
 -12   6   2       25.10       18.95     33.27 o 
 -11   6   2      155.58      137.79     31.12 o 
 -10   6   2     1889.83     2005.96     68.07 o 
  -9   6   2     1746.62     1799.93     54.35 o 
  -8   6   2     6036.02     5974.52    121.63 o 
  -7   6   2      261.17      269.39     17.48 o 
  -6   6   2       58.14       61.26     10.76 o 
  -5   6   2     1216.55     1278.89     30.33 o 
  -4   6   2    12822.52    13139.77    249.64 o 
  -3   6   2     2327.72     2833.58     57.97 o 
  -2   6   2    15294.52    15496.92    292.76 o 
  -1   6   2      698.86      850.25     20.52 o 
   0   6   2      743.02      711.32     24.85 o 
   1   6   2     1173.18     1356.04     37.40 o 
   2   6   2     4840.99     4523.26     72.33 o 
   3   6   2     4832.00     5356.67     96.40 o 
   4   6   2      917.49      705.14     20.11 o 
   5   6   2      175.65      183.11     12.35 o 
   6   6   2     4575.44     4312.79     80.83 o 
   7   6   2      774.56      757.19     22.01 o 
   8   6   2     6773.69     6842.13    138.15 o 
   9   6   2     1102.23     1008.62     40.72 o 
  10   6   2      199.21      190.69     28.76 o 
  11   6   2       23.96       28.52     29.09 o 
  12   6   2      211.88      313.71     37.02 o 
 -13   7   2      156.26      143.81     39.76 o 
 -12   7   2     1082.76     1186.66     56.51 o 
 -11   7   2      115.15      124.16     32.18 o 
 -10   7   2      996.49      954.35     44.61 o 
  -9   7   2        2.47      -23.86     23.86 o 
  -8   7   2      639.94      644.88     34.64 o 
  -7   7   2     1701.28     1595.81     40.19 o 
  -6   7   2     9189.69     9208.74    154.29 o 
  -5   7   2      490.66      507.58     23.27 o 
  -4   7   2     1679.87     1462.77     35.64 o 
  -3   7   2       38.73       28.84      8.69 o 
  -2   7   2     6951.19     6796.03    131.44 o 
  -1   7   2      360.06      432.32     13.16 o 
   0   7   2    12549.87    13213.59    216.84 o 
   1   7   2        5.74       -6.24      6.24 o 
   2   7   2       29.40       17.99      7.59 o 
   3   7   2     2112.53     2356.86     61.61 o 
   4   7   2     4815.47     4430.85     81.91 o 
   5   7   2     4414.63     4643.61     86.08 o 
   6   7   2     7273.19     7383.12    133.62 o 
   7   7   2      532.00      516.70     24.29 o 
   8   7   2       30.38       39.32     19.01 o 
   9   7   2        5.48        7.65     21.40 o 
  10   7   2     2517.40     2879.25     88.23 o 
  11   7   2      362.17      375.15     36.51 o 
  12   7   2      353.12      438.19     40.61 o 
 -12   8   2        0.96      -18.98     34.30 o 
 -11   8   2       83.85      101.31     32.97 o 
 -10   8   2     1295.46     1245.13     51.26 o 
  -9   8   2      554.63      518.96     34.20 o 
  -8   8   2      590.54      611.68     29.36 o 
  -7   8   2      131.19       99.39     17.96 o 
  -6   8   2        0.41       13.77     13.57 o 
  -5   8   2       45.77       -3.21     11.72 o 
  -4   8   2     4406.29     4141.49     77.31 o 
  -3   8   2      117.41      118.25     11.51 o 
  -2   8   2     9022.47     8857.46    170.31 o 
  -1   8   2      216.87      304.29     12.45 o 
   0   8   2     2511.31     2660.21     48.46 o 
   1   8   2      541.77      600.79     16.75 o 
   2   8   2     9506.44     9124.28    151.95 o 
   3   8   2     1109.57     1304.26     30.95 o 
   4   8   2     2065.68     2052.01     46.66 o 
   5   8   2       14.24       -6.26     11.87 o 
   6   8   2     2756.14     2914.65     59.01 o 
   7   8   2     1053.99      971.96     34.79 o 
   8   8   2     1436.51     1419.25     47.24 o 
   9   8   2       18.15       17.87     25.77 o 
  10   8   2      153.11      186.43     31.39 o 
  11   8   2       70.65       86.10     32.30 o 
  12   8   2      705.71      808.39     60.49 o 
 -12   9   2      209.40      202.72     38.40 o 
 -11   9   2      354.02      376.42     37.68 o 
 -10   9   2      471.89      491.01     45.41 o 
  -9   9   2       24.90       14.79     26.17 o 
  -8   9   2      179.48      173.70     24.28 o 
  -7   9   2      130.25      111.90     21.39 o 
  -6   9   2     3231.48     3365.23     72.56 o 
  -5   9   2       23.14       -5.30     17.35 o 
  -4   9   2      998.32      951.44     28.36 o 
  -3   9   2      127.59      107.28     13.02 o 
  -2   9   2     6564.56     6913.35    137.40 o 
  -1   9   2     4963.87     5473.72    102.10 o 
   0   9   2    24816.95    26619.09    434.13 o 
   1   9   2     3361.63     3555.39     70.58 o 
   2   9   2        0.69        3.40      6.39 o 
   3   9   2       34.37       15.55     11.20 o 
   4   9   2     3305.49     3091.42     65.84 o 
   5   9   2      576.10      484.40     27.22 o 
   6   9   2     5985.16     6235.75    137.64 o 
   7   9   2       94.05       22.29     20.70 o 
   8   9   2       11.00      -14.87     31.56 o 
   9   9   2       34.01       -5.85     27.04 o 
  10   9   2      386.84      389.90     36.58 o 
  11   9   2      533.15      627.21     69.11 o 
  12   9   2      315.58      392.59     96.21 o 
 -12  10   2        0.23      -33.46     36.91 o 
 -11  10   2       50.40       32.03     34.90 o 
 -10  10   2      532.42      559.32     40.58 o 
  -9  10   2      324.87      275.49     33.15 o 
  -8  10   2      205.56      209.59     29.43 o 
  -7  10   2      109.16       84.54     22.27 o 
  -6  10   2        3.31       -7.38     16.24 o 
  -5  10   2        1.40      -14.87     14.87 o 
  -4  10   2     1085.61     1113.59     33.55 o 
  -3  10   2      932.65      841.89     26.44 o 
  -2  10   2     2323.31     2363.58     49.10 o 
  -1  10   2      104.09      103.00     11.55 o 
   0  10   2     1245.17     1391.66     36.48 o 
   1  10   2     4919.57     5113.82     95.27 o 
   2  10   2     8401.82     8717.10    146.59 o 
   3  10   2      643.14      598.75     29.23 o 
   4  10   2     1178.21     1165.31     33.66 o 
   5  10   2       73.77       53.39     13.38 o 
   6  10   2     1120.21     1125.49     58.94 o 
   7  10   2       19.62        4.65     21.65 o 
   8  10   2      109.95      105.69     25.87 o 
   9  10   2       14.59       28.57     28.58 o 
  10  10   2       23.03      -43.61     51.61 o 
  11  10   2        8.12      -48.49     48.49 o 
 -11  11   2      191.67      196.57     38.96 o 
 -10  11   2      207.40      164.91     35.28 o 
  -9  11   2        3.11      -29.08     29.08 o 
  -8  11   2      174.96      198.99     30.66 o 
  -7  11   2      160.38      146.72     26.93 o 
  -6  11   2       18.44       16.19     23.03 o 
  -5  11   2     1286.66     1422.12     40.86 o 
  -4  11   2        8.30        0.18     15.75 o 
  -3  11   2        6.47        6.66     14.66 o 
  -2  11   2      699.05      716.43     21.26 o 
  -1  11   2       22.26      -12.09     12.09 o 
   0  11   2     6671.18     7423.75    126.09 o 
   1  11   2     1586.19     1569.45     45.58 o 
   2  11   2       45.35       36.55     14.17 o 
   3  11   2       20.03        2.40     11.39 o 
   4  11   2     2601.78     2515.70     63.55 o 
   5  11   2      179.96      178.75     23.21 o 
   6  11   2     1282.23     1241.17     46.86 o 
   7  11   2        4.29       -3.22     23.05 o 
   8  11   2       27.27       22.90     30.03 o 
   9  11   2       26.86       36.93     31.01 o 
  10  11   2      293.14      338.04     47.21 o 
  11  11   2       91.84       78.26     49.10 o 
 -11  12   2       42.42       23.17     37.34 o 
 -10  12   2      534.11      581.52     43.52 o 
  -9  12   2     1033.81      966.43     48.81 o 
  -8  12   2     1190.11     1212.77     51.45 o 
  -7  12   2       74.34       59.36     31.54 o 
  -6  12   2        8.50       -7.88     24.36 o 
  -5  12   2      198.29      278.20     32.16 o 
  -4  12   2     1419.63     1524.06     47.80 o 
  -3  12   2     1085.37      992.70     30.98 o 
  -2  12   2     1149.41     1138.85     32.21 o 
  -1  12   2       53.07       36.31     14.61 o 
   0  12   2      364.25      403.19     18.06 o 
   1  12   2     1960.25     1763.50     42.11 o 
   2  12   2     3283.81     3416.72     74.84 o 
   3  12   2       60.19        3.11     18.33 o 
   4  12   2     1390.05     1448.16     51.58 o 
   5  12   2        1.56      -12.12     21.63 o 
   6  12   2      744.85      739.24     36.25 o 
   7  12   2      168.18      182.47     34.02 o 
   8  12   2      296.13      379.90     40.04 o 
   9  12   2       64.74       72.64     41.41 o 
  10  12   2       40.41      100.87     68.39 o 
 -10  13   2      243.37      339.09     50.91 o 
  -9  13   2       24.20      -15.72     33.34 o 
  -8  13   2      517.63      487.43     38.94 o 
  -7  13   2     1108.56     1050.35     54.84 o 
  -6  13   2      848.98      906.25     50.46 o 
  -5  13   2       79.14       74.20     26.04 o 
  -4  13   2       46.66       31.74     24.53 o 
  -3  13   2       20.86       49.28     23.39 o 
  -2  13   2     1694.60     1748.47     47.10 o 
  -1  13   2     1733.58     1547.30     40.44 o 
   0  13   2     2625.74     2628.07     61.75 o 
   1  13   2      504.52      489.61     32.54 o 
   2  13   2        0.23       -9.36     21.45 o 
   3  13   2      322.86      293.43     24.00 o 
   4  13   2     2404.97     2592.44     76.61 o 
   5  13   2     1214.71     1024.05     42.25 o 
   6  13   2     1232.50     1270.90     59.27 o 
   7  13   2      272.20      269.92     48.44 o 
   8  13   2        1.34      -15.90     34.74 o 
   9  13   2       32.60      -11.48     78.25 o 
  10  13   2      473.04      503.68     96.53 o 
  -9  14   2     1160.68     1150.17     69.29 o 
  -8  14   2     1022.63      989.61     50.23 o 
  -7  14   2      128.17       95.02     37.60 o 
  -6  14   2       27.47       52.20     34.45 o 
  -5  14   2      242.81      217.34     35.80 o 
  -4  14   2     1476.41     1572.89     58.79 o 
  -3  14   2     3002.29     2539.94     76.99 o 
  -2  14   2     2457.13     2597.23     78.01 o 
  -1  14   2       42.14        9.43     21.79 o 
   0  14   2      208.46      246.97     25.61 o 
   1  14   2      170.23      122.50     22.55 o 
   2  14   2     1073.23     1153.97     40.61 o 
   3  14   2      950.95      823.13     34.72 o 
   4  14   2      493.93      513.03     33.01 o 
   5  14   2        3.22       -5.17     30.81 o 
   6  14   2      502.54      543.41     48.18 o 
   7  14   2      667.11      623.83     47.02 o 
   8  14   2      939.99      986.94     74.54 o 
   9  14   2      228.78      252.02     57.80 o 
  -9  15   2        1.83       -7.97     52.90 o 
  -8  15   2      204.19      227.73     45.65 o 
  -7  15   2      190.09       95.93     39.60 o 
  -6  15   2      590.22      672.59     49.08 o 
  -5  15   2      485.49      512.83     44.52 o 
  -4  15   2      143.52      195.75     50.66 o 
  -3  15   2        1.74       79.00     33.78 o 
  -2  15   2     1176.14     1377.38     52.09 o 
  -1  15   2      191.74       90.48     23.73 o 
   0  15   2      880.78     1126.73     40.69 o 
   1  15   2       33.64      -17.72     22.50 o 
   2  15   2        7.54        5.95     31.81 o 
   3  15   2      338.23      275.90     27.04 o 
   4  15   2      300.32      303.76     37.42 o 
   5  15   2       25.26       57.58     33.78 o 
   6  15   2      388.67      391.16     55.78 o 
   7  15   2      260.12      239.11     58.46 o 
   8  15   2        1.01       23.67     52.55 o 
  -8  16   2       83.37        3.45     44.13 o 
  -7  16   2       33.23       -5.88     40.84 o 
  -6  16   2        0.20      -60.59     76.72 o 
  -5  16   2      364.78      330.37     43.43 o 
  -4  16   2     2017.14     2105.14     87.02 o 
  -3  16   2     2410.66     2141.37     88.24 o 
  -2  16   2      909.43      973.79     55.46 o 
  -1  16   2        2.48      -26.81     27.11 o 
   0  16   2      105.35      131.81     29.66 o 
   1  16   2       29.57      -28.01     28.01 o 
   2  16   2       89.94      147.43     30.94 o 
   3  16   2       13.76       20.66     28.82 o 
   4  16   2       18.60       25.77     34.54 o 
   5  16   2        1.40      -15.44     46.75 o 
   6  16   2      134.29      157.58     53.58 o 
   7  16   2      510.04      443.74    105.10 o 
  -7  17   2      231.92      170.71     57.50 o 
  -6  17   2      170.84      247.26     45.45 o 
  -5  17   2      185.09      112.11     41.27 o 
  -4  17   2      149.98      156.75     41.44 o 
  -3  17   2        1.17        6.83     38.08 o 
  -2  17   2      210.86      273.81     44.40 o 
  -1  17   2      292.50      255.37     33.84 o 
   0  17   2      590.88      647.41     41.05 o 
   1  17   2      175.77       60.51     40.82 o 
   2  17   2       20.04       -7.24     37.50 o 
   3  17   2       19.03      -14.30     84.72 o 
   4  17   2       99.11      187.63     52.47 o 
   5  17   2      791.67      732.57     67.74 o 
   6  17   2      456.17      447.59     64.48 o 
  -5  18   2      148.66      165.40     46.04 o 
  -4  18   2      810.86      771.46     57.63 o 
  -3  18   2      783.19      637.79     73.15 o 
  -2  18   2      539.42      495.58     49.75 o 
  -1  18   2        1.16       -1.89     39.65 o 
   0  18   2       93.61      123.47     42.46 o 
   1  18   2        1.78      -28.06     39.54 o 
   2  18   2        5.47        2.21     40.95 o 
   3  18   2       13.28       -9.34     48.61 o 
   4  18   2      230.64      263.17     79.60 o 
  -3  19   2       19.38       39.89     45.03 o 
  -2  19   2      174.45      187.38     46.34 o 
  -1  19   2      401.72      336.04     60.11 o 
   0  19   2      277.17      329.01     65.91 o 
   1  19   2       83.73       50.83     44.16 o 
   2  19   2        0.09      -42.68     42.68 o 
 -14   1   3       79.46       57.44     38.88 o 
 -13   1   3      176.78      158.96     35.98 o 
 -12   1   3      179.52      223.23     33.42 o 
 -11   1   3       28.51       44.91     27.56 o 
 -10   1   3       13.63       -4.39     20.37 o 
  -9   1   3       60.02       56.87     14.43 o 
  -8   1   3      615.70      608.36     18.71 o 
  -7   1   3       16.43        9.52      9.43 o 
  -6   1   3      929.39      910.50     20.61 o 
  -5   1   3       64.28       41.03      7.69 o 
  -4   1   3      302.77      304.28      9.45 o 
  -3   1   3      452.13      567.64     12.97 o 
  -2   1   3    12331.98    13810.34    226.70 o 
  -1   1   3    11795.58    12614.41    366.79 o 
   0   1   3     1122.40     1248.08     30.41 o 
   1   1   3       74.79       39.12      4.14 o 
   2   1   3     1577.76     1546.23     25.53 o 
   3   1   3    10726.02    10004.85    174.82 o 
   4   1   3     3860.54     4004.96     68.08 o 
   5   1   3       15.72       16.91      7.43 o 
   6   1   3      142.77      120.34      9.95 o 
   7   1   3       17.63       17.01     10.20 o 
   8   1   3      796.04      781.75     23.69 o 
   9   1   3       72.95      101.72     17.29 o 
  10   1   3        3.61       24.74     25.72 o 
  11   1   3       15.33       -1.49     26.54 o 
  12   1   3        0.54      -14.83     28.46 o 
  13   1   3        4.49       -8.74     40.07 o 
 -14   2   3       15.94       20.30     38.20 o 
 -13   2   3       11.63      -29.19     33.02 o 
 -12   2   3      238.81      216.50     33.73 o 
 -11   2   3        3.12      -26.49     26.49 o 
 -10   2   3       19.22      -20.62     20.62 o 
  -9   2   3       14.18      -14.74     14.74 o 
  -8   2   3        2.62      -10.76     10.76 o 
  -7   2   3        1.10       -9.29      9.29 o 
  -6   2   3      180.14      223.79     10.52 o 
  -5   2   3     1442.03     1567.04     28.45 o 
  -4   2   3       92.70       85.00      6.83 o 
  -3   2   3       27.67       35.75      5.58 o 
  -2   2   3      793.21      873.49     22.24 o 
  -1   2   3    14487.33    14064.05    321.08 o 
   0   2   3     7141.72     8379.60    174.59 o 
   1   2   3     3302.45     3196.34     55.89 o 
   2   2   3     1212.38     1232.98     24.14 o 
   3   2   3      976.72      923.72     20.03 o 
   4   2   3      671.01      642.85     17.04 o 
   5   2   3        2.02        6.58      7.71 o 
   6   2   3       38.32       27.39      9.01 o 
   7   2   3        3.83        8.52     10.46 o 
   8   2   3      194.97      183.90     14.00 o 
   9   2   3        1.14        1.41     16.21 o 
  10   2   3       11.88       18.83     20.72 o 
  11   2   3       11.24      -12.60     25.89 o 
  12   2   3       20.10       25.04     30.04 o 
  13   2   3        0.00       -4.90     41.34 o 
 -14   3   3      101.49       55.61     53.75 o 
 -13   3   3       50.28       28.66     34.39 o 
 -12   3   3       88.06       39.56     30.86 o 
 -11   3   3        5.79      -11.99     35.95 o 
 -10   3   3       36.31        6.33     23.92 o 
  -9   3   3        2.19      -16.69     17.86 o 
  -8   3   3      229.97      206.60     13.40 o 
  -7   3   3       71.68       65.83     10.51 o 
  -6   3   3       74.55       43.06      8.79 o 
  -5   3   3        0.49        5.79      7.51 o 
  -4   3   3      931.16      939.35     20.10 o 
  -3   3   3       23.01        7.18      5.33 o 
  -2   3   3    52131.66    57287.41    987.72 o 
  -1   3   3     3376.57     3156.49     62.61 o 
   0   3   3       50.99       51.24      4.63 o 
   1   3   3      119.03       95.74      9.42 o 
   2   3   3      297.94      278.54      9.71 o 
   3   3   3     2811.14     2896.19     57.63 o 
   4   3   3     2033.07     2023.91     39.30 o 
   5   3   3       60.10       88.89      9.22 o 
   6   3   3       45.31       25.37      9.41 o 
   7   3   3      334.64      407.24     15.68 o 
   8   3   3      758.79      836.19     34.29 o 
   9   3   3      294.43      290.94     21.00 o 
  10   3   3       41.59       -6.66     21.08 o 
  11   3   3       11.14       29.25     27.28 o 
  12   3   3        0.55      -30.23     30.23 o 
  13   3   3       61.94       63.95     41.82 o 
 -13   4   3        0.30      -34.14     34.14 o 
 -12   4   3       52.61       61.61     32.03 o 
 -11   4   3        5.86      -18.02     27.46 o 
 -10   4   3      244.23      232.32     28.09 o 
  -9   4   3       10.85        4.20     17.11 o 
  -8   4   3      224.90      232.39     14.27 o 
  -7   4   3       14.12       19.51     10.45 o 
  -6   4   3        1.77       -2.16      8.75 o 
  -5   4   3     2366.01     2401.62     43.84 o 
  -4   4   3       10.79        3.66      6.75 o 
  -3   4   3       12.24        7.65      6.09 o 
  -2   4   3     1172.08     1126.98     30.98 o 
  -1   4   3      214.40      268.65     12.06 o 
   0   4   3     4485.63     5113.21    136.61 o 
   1   4   3     1766.39     1871.11     42.54 o 
   2   4   3      224.30      282.18      9.83 o 
   3   4   3       41.01       39.38      7.45 o 
   4   4   3       57.88       44.64      8.57 o 
   5   4   3      872.81      827.24     24.12 o 
   6   4   3      141.14      150.95     13.58 o 
   7   4   3      738.53      818.95     24.33 o 
   8   4   3       84.23       60.08     14.30 o 
   9   4   3      141.23      137.91     19.15 o 
  10   4   3      582.99      547.22     30.41 o 
  11   4   3      111.03      100.45     29.46 o 
  12   4   3        3.09      -24.82     30.15 o 
  13   4   3       20.47      -22.41     58.19 o 
 -13   5   3       28.39       -5.12     35.21 o 
 -12   5   3       86.87       61.59     53.85 o 
 -11   5   3       20.96       27.44     28.95 o 
 -10   5   3        4.64        2.14     24.98 o 
  -9   5   3       28.59       12.79     19.66 o 
  -8   5   3      183.98      206.93     14.35 o 
  -7   5   3        1.09       10.41     10.86 o 
  -6   5   3      692.07      632.43     18.96 o 
  -5   5   3      119.84      112.31      9.94 o 
  -4   5   3        8.93        5.73      7.61 o 
  -3   5   3        3.35        8.35      7.60 o 
  -2   5   3    11876.48    13494.81    235.34 o 
  -1   5   3      123.08      179.83     12.95 o 
   0   5   3      206.77      181.34      8.63 o 
   1   5   3      738.41      771.43     18.66 o 
   2   5   3      152.76      188.44      8.43 o 
   3   5   3     3803.79     4649.47     91.09 o 
   4   5   3      237.90      256.51     12.55 o 
   5   5   3      452.35      421.56     16.16 o 
   6   5   3        4.94        5.19     12.04 o 
   7   5   3      200.21      209.84     15.23 o 
   8   5   3      671.88      657.57     26.32 o 
   9   5   3       19.56        5.15     20.00 o 
  10   5   3      222.49      228.32     29.02 o 
  11   5   3       70.99       80.99     36.32 o 
  12   5   3        1.22       16.10     51.40 o 
 -13   6   3        0.88       -1.36     36.19 o 
 -12   6   3       72.24       48.45     33.22 o 
 -11   6   3        0.52      -15.55     28.75 o 
 -10   6   3       65.24       69.71     27.35 o 
  -9   6   3        4.04        8.44     20.46 o 
  -8   6   3        9.79      -11.81     15.13 o 
  -7   6   3       81.75       68.51     14.12 o 
  -6   6   3     1992.24     2083.62     41.01 o 
  -5   6   3      177.59      159.41     11.25 o 
  -4   6   3       18.08       30.09      9.26 o 
  -3   6   3      207.24      182.80     10.33 o 
  -2   6   3       48.67       91.23      8.68 o 
  -1   6   3       68.37       72.43      9.98 o 
   0   6   3     1714.74     1909.00     44.31 o 
   1   6   3     1681.34     1938.33     35.75 o 
   2   6   3        9.17       16.95      8.82 o 
   3   6   3        6.73       15.71      8.28 o 
   4   6   3      508.72      526.03     17.70 o 
   5   6   3      473.67      585.25     20.71 o 
   6   6   3        5.46       12.82     12.35 o 
   7   6   3       68.93       54.55     14.46 o 
   8   6   3      114.21       99.61     17.93 o 
   9   6   3      154.85      190.55     22.78 o 
  10   6   3      111.00      163.25     28.35 o 
  11   6   3      196.60      216.29     32.57 o 
  12   6   3      219.21      277.90     44.92 o 
 -13   7   3       19.31      -19.47     36.63 o 
 -12   7   3       23.09       -3.58     33.33 o 
 -11   7   3        8.00       -6.11     29.83 o 
 -10   7   3        4.52       -4.83     26.73 o 
  -9   7   3        0.71      -13.85     21.22 o 
  -8   7   3       38.82        7.00     15.61 o 
  -7   7   3     1526.01     1600.99     35.91 o 
  -6   7   3      353.20      403.84     16.15 o 
  -5   7   3        4.04       -8.69     10.24 o 
  -4   7   3     1405.49     1465.98     48.11 o 
  -3   7   3     6134.03     6858.77    122.75 o 
  -2   7   3      390.68      430.95     17.09 o 
  -1   7   3      116.71      110.99      9.75 o 
   0   7   3       57.52       37.62      8.53 o 
   1   7   3        1.30       -5.36      7.71 o 
   2   7   3      233.63      233.50     11.12 o 
   3   7   3     4233.76     4434.01     76.56 o 
   4   7   3        8.23        2.82     10.07 o 
   5   7   3      426.56      534.08     19.75 o 
   6   7   3      106.53       89.14     14.45 o 
   7   7   3        1.59        9.43     17.23 o 
   8   7   3      177.09      150.92     21.04 o 
   9   7   3      255.69      242.83     27.93 o 
  10   7   3        0.46      -26.37     26.37 o 
  11   7   3       25.42       59.07     38.78 o 
  12   7   3       29.17       -9.13     42.03 o 
 -12   8   3        0.55      -12.49     33.70 o 
 -11   8   3        4.32       -8.09     31.05 o 
 -10   8   3       94.33      119.80     29.82 o 
  -9   8   3       68.94       32.19     25.40 o 
  -8   8   3       15.01        8.33     19.72 o 
  -7   8   3      160.07      146.34     19.93 o 
  -6   8   3      119.22      144.27     13.49 o 
  -5   8   3      105.85       91.95     12.69 o 
  -4   8   3     1319.85     1489.18     34.14 o 
  -3   8   3     1029.30     1146.43     28.34 o 
  -2   8   3       47.06       51.22     10.85 o 
  -1   8   3      276.48      341.06     12.69 o 
   0   8   3       14.85       69.14      9.67 o 
   1   8   3     3051.05     3019.81     54.12 o 
   2   8   3     1043.00      900.04     22.92 o 
   3   8   3       14.40       -8.54      9.57 o 
   4   8   3      414.50      371.83     15.67 o 
   5   8   3     1124.38     1081.17     29.44 o 
   6   8   3        9.63        0.69     14.36 o 
   7   8   3       12.07       21.76     17.77 o 
   8   8   3       29.31       36.45     21.00 o 
   9   8   3       44.83       44.92     24.34 o 
  10   8   3       34.46       19.84     45.32 o 
  11   8   3       35.85      -12.91     39.46 o 
  12   8   3      157.21      197.59     63.27 o 
 -12   9   3       20.76       -9.68     35.51 o 
 -11   9   3        0.14      -12.16     31.97 o 
 -10   9   3        6.05       -2.12     28.93 o 
  -9   9   3       63.33       31.58     27.20 o 
  -8   9   3      882.98      949.19     36.79 o 
  -7   9   3      360.53      394.87     22.77 o 
  -6   9   3       21.53       -5.05     13.87 o 
  -5   9   3        4.41      -10.95     10.95 o 
  -4   9   3       87.70       77.99     12.09 o 
  -3   9   3      108.89       82.42     12.17 o 
  -2   9   3     1760.60     1490.62     33.88 o 
  -1   9   3      424.06      458.38     15.48 o 
   0   9   3       97.59      164.15     13.38 o 
   1   9   3       51.96       85.36     11.57 o 
   2   9   3     3643.02     3595.35     64.35 o 
   3   9   3       16.09      -10.69     10.69 o 
   4   9   3      919.61      906.75     25.57 o 
   5   9   3        3.84        4.05     12.85 o 
   6   9   3        6.62        6.34     16.67 o 
   7   9   3      100.28       51.62     21.28 o 
   8   9   3       33.54        0.30     22.73 o 
   9   9   3        3.51       16.67     27.45 o 
  10   9   3        4.90      -36.65     36.65 o 
  11   9   3        4.47       -2.49     44.57 o 
 -12  10   3       44.12       30.26     38.13 o 
 -11  10   3        0.05      -27.74     33.59 o 
 -10  10   3       35.64       31.25     31.76 o 
  -9  10   3        8.18        6.14     28.52 o 
  -8  10   3       22.59      -11.92     23.15 o 
  -7  10   3       90.35       32.54     21.68 o 
  -6  10   3      230.30      256.75     22.49 o 
  -5  10   3      119.24      129.43     18.89 o 
  -4  10   3      419.37      333.32     27.35 o 
  -3  10   3       76.67       21.19     10.97 o 
  -2  10   3        1.29      -11.16     11.16 o 
  -1  10   3       82.03       82.81     11.86 o 
   0  10   3      165.45      144.63     12.72 o 
   1  10   3        4.64      -11.85     11.85 o 
   2  10   3     1977.38     2071.43     41.74 o 
   3  10   3       92.59       58.22     13.27 o 
   4  10   3       45.86       27.13     13.24 o 
   5  10   3        2.01       16.06     16.93 o 
   6  10   3      415.01      399.16     27.42 o 
   7  10   3        3.11      -23.01     23.01 o 
   8  10   3       37.70       33.28     24.77 o 
   9  10   3       23.77       46.77     29.82 o 
  10  10   3       41.43      -10.32     39.42 o 
  11  10   3       28.54       26.52     44.09 o 
 -11  11   3       18.20        0.64     41.86 o 
 -10  11   3        2.81       13.73     33.04 o 
  -9  11   3       54.30       34.20     30.22 o 
  -8  11   3      184.19      153.30     30.02 o 
  -7  11   3       76.14       55.18     23.61 o 
  -6  11   3      168.66      162.53     25.54 o 
  -5  11   3       18.37       39.88     19.58 o 
  -4  11   3        9.34       -9.65      9.65 o 
  -3  11   3      177.33      147.01     16.99 o 
  -2  11   3      359.10      326.48     19.04 o 
  -1  11   3      130.36       73.15     12.18 o 
   0  11   3       30.61       10.21     11.92 o 
   1  11   3       63.21       82.15     13.93 o 
   2  11   3     1979.52     1996.84     41.71 o 
   3  11   3       30.78      -11.26     13.66 o 
   4  11   3      345.26      276.13     21.27 o 
   5  11   3       38.81       -5.38     27.09 o 
   6  11   3       31.73       10.65     22.20 o 
   7  11   3        1.48       14.97     23.86 o 
   8  11   3       60.20       34.55     31.08 o 
   9  11   3      110.99       96.98     47.90 o 
  10  11   3        1.12       -4.22     41.71 o 
 -11  12   3        0.16      -36.90     36.90 o 
 -10  12   3        0.49        3.72     35.91 o 
  -9  12   3        5.18      -29.07     31.26 o 
  -8  12   3        0.08      -28.56     28.56 o 
  -7  12   3        2.99        0.92     27.61 o 
  -6  12   3      309.87      354.25     30.38 o 
  -5  12   3      131.06      167.58     25.74 o 
  -4  12   3      231.66      195.17     23.48 o 
  -3  12   3      399.20      327.38     23.28 o 
  -2  12   3        0.14      -14.91     14.91 o 
  -1  12   3       62.02       15.36     13.12 o 
   0  12   3      240.97      175.68     22.79 o 
   1  12   3        9.73      -10.23     13.92 o 
   2  12   3      621.14      560.48     26.55 o 
   3  12   3       29.18       20.12     18.59 o 
   4  12   3      155.57      124.95     22.81 o 
   5  12   3       96.00       76.75     23.25 o 
   6  12   3      529.28      462.31     31.26 o 
   7  12   3        3.65      -24.25     25.19 o 
   8  12   3        1.07      -43.30     43.30 o 
   9  12   3        2.55      -29.27     46.92 o 
  10  12   3        1.00        7.91     44.79 o 
 -10  13   3        1.85      -20.78     35.87 o 
  -9  13   3       85.40      111.11     34.55 o 
  -8  13   3       13.79       15.59     31.56 o 
  -7  13   3      429.64      396.24     45.71 o 
  -6  13   3       25.23      -27.52     28.07 o 
  -5  13   3      106.93       91.40     26.51 o 
  -4  13   3        8.21       -7.42     24.16 o 
  -3  13   3      463.43      397.72     26.26 o 
  -2  13   3      325.07      298.75     34.49 o 
  -1  13   3        9.11       -0.11     18.06 o 
   0  13   3       43.62       33.37     17.97 o 
   1  13   3       33.10       14.12     20.82 o 
   2  13   3      302.42      268.72     23.40 o 
   3  13   3      489.76      578.25     29.01 o 
   4  13   3      363.29      352.63     31.62 o 
   5  13   3        0.20      -18.79     23.54 o 
   6  13   3       22.14       44.08     25.85 o 
   7  13   3       21.93      -42.10     42.10 o 
   8  13   3       53.87       61.66     49.37 o 
   9  13   3       37.44       18.44     71.02 o 
  -9  14   3        2.25       41.03     42.12 o 
  -8  14   3        4.10       75.66     33.86 o 
  -7  14   3        9.78       18.67     37.04 o 
  -6  14   3       30.73       21.92     34.97 o 
  -5  14   3      351.78      376.25     33.32 o 
  -4  14   3     1174.69     1063.40     69.88 o 
  -3  14   3       70.64       51.06     26.15 o 
  -2  14   3       25.62       43.87     25.11 o 
  -1  14   3        0.89       -1.44     19.03 o 
   0  14   3      564.31      511.37     25.86 o 
   1  14   3      189.53      272.17     22.80 o 
   2  14   3      534.45      481.38     28.90 o 
   3  14   3       60.58       85.18     22.77 o 
   4  14   3       49.37       22.03     25.38 o 
   5  14   3        9.32       72.01     26.38 o 
   6  14   3     1054.81      965.89    108.56 o 
   7  14   3        0.55      -38.55     46.44 o 
   8  14   3        1.41      -49.76     49.76 o 
   9  14   3        9.29       47.70     54.20 o 
  -9  15   3       28.85       21.64     59.96 o 
  -8  15   3       18.39      -40.57     40.57 o 
  -7  15   3        1.19       19.13     38.23 o 
  -6  15   3       88.44       40.46     37.75 o 
  -5  15   3        5.06      -30.24     34.62 o 
  -4  15   3      748.99      748.69     50.62 o 
  -3  15   3      107.43      135.15     29.12 o 
  -2  15   3       44.21       11.64     27.10 o 
  -1  15   3        7.75        2.21     22.72 o 
   0  15   3        6.44       29.16     23.03 o 
   1  15   3        1.67       19.53     23.28 o 
   2  15   3      248.95      170.90     25.62 o 
   3  15   3        0.62      -17.70     22.86 o 
   4  15   3       63.66       10.27     32.82 o 
   5  15   3      201.92      255.92     90.01 o 
   6  15   3       52.05       84.06     48.76 o 
   7  15   3        4.75      -50.28     50.28 o 
   8  15   3       20.33       -5.30     54.33 o 
  -8  16   3        0.37      -44.15     51.82 o 
  -7  16   3       12.88       62.94     60.74 o 
  -6  16   3       66.93       49.74     40.14 o 
  -5  16   3      148.15      159.26     40.44 o 
  -4  16   3      675.64      607.95     49.18 o 
  -3  16   3      100.49       54.52     37.18 o 
  -2  16   3       27.94       11.62     35.76 o 
  -1  16   3       61.70       42.63     36.46 o 
   0  16   3       76.46       46.77     24.67 o 
   1  16   3       33.35       -9.44     29.43 o 
   2  16   3        2.37      -27.06     36.48 o 
   3  16   3        2.64      -36.83     36.83 o 
   4  16   3      134.79      107.84     48.84 o 
   5  16   3       10.08       56.95     49.15 o 
   6  16   3      554.26      466.99     61.51 o 
   7  16   3        7.86      -54.45     54.45 o 
  -6  17   3       51.38      -11.37     42.18 o 
  -5  17   3        0.40       39.60     42.00 o 
  -4  17   3       99.81       91.44     41.42 o 
  -3  17   3        0.10      -38.54     38.54 o 
  -2  17   3      104.37       74.81     38.71 o 
  -1  17   3       59.28       81.94     38.93 o 
   0  17   3        7.40       35.73     38.72 o 
   1  17   3       30.79      -11.56     39.22 o 
   2  17   3      151.84      174.91     42.86 o 
   3  17   3      636.64      515.97     49.07 o 
   4  17   3      135.01      108.69     56.95 o 
   5  17   3        0.27      -50.52     50.52 o 
   6  17   3        0.14       -9.20     55.30 o 
  -5  18   3      104.73      119.10     45.88 o 
  -4  18   3       38.23       68.22     43.71 o 
  -3  18   3       26.34       15.76     42.88 o 
  -2  18   3       24.27       49.64     42.15 o 
  -1  18   3        0.22       -8.61     40.02 o 
   0  18   3        2.08       61.90     42.11 o 
   1  18   3      477.94      348.81     48.44 o 
   2  18   3       46.79       49.42     42.95 o 
   3  18   3        2.66      -50.50     50.50 o 
   4  18   3        7.94       22.19     53.24 o 
  -2  19   3       44.05       32.03     44.83 o 
  -1  19   3       26.09      107.04     45.43 o 
   0  19   3        3.54       -7.46     44.08 o 
   1  19   3       53.75       68.81     45.62 o 
 -14   0   4       80.68       69.81     53.10 o 
 -13   0   4      198.37      263.26     90.33 o 
 -12   0   4     2331.37     2499.21    213.77 o 
 -11   0   4      827.12      789.91     95.56 o 
 -10   0   4      215.10      174.10     30.21 o 
  -9   0   4      195.90      227.86     23.35 o 
  -8   0   4     3489.30     3338.57     86.85 o 
  -7   0   4     3604.26     3666.20     91.96 o 
  -6   0   4    10531.64    10280.84    240.87 o 
  -5   0   4        5.28        8.81     10.26 o 
  -4   0   4      248.79      245.98     12.49 o 
  -3   0   4       26.07       32.21      6.35 o 
  -2   0   4    68176.23    70366.49   1881.08 o 
  -1   0   4    19495.27    19058.44    903.50 o 
   1   0   4      795.79      774.13     20.25 o 
   2   0   4       21.96       23.95      7.65 o 
   3   0   4     4631.63     4482.39    106.10 o 
   4   0   4    49581.94    46726.89   1073.23 o 
   5   0   4     1146.04     1155.95     35.11 o 
   6   0   4     8929.39     8333.55    197.32 o 
   7   0   4      436.63      453.13     26.84 o 
   8   0   4       50.42       36.02     17.43 o 
   9   0   4     4908.66     5291.34    155.69 o 
  10   0   4     1513.51     1445.69     90.93 o 
  11   0   4      362.61      464.83     85.64 o 
  12   0   4      109.52      196.73     81.54 o 
  13   0   4       43.83       40.66     85.10 o 
 -14   1   4       47.70       33.49     37.03 o 
 -13   1   4        0.53        4.43     33.56 o 
 -12   1   4       76.03       57.65     30.81 o 
 -11   1   4      758.28      852.32     41.76 o 
 -10   1   4     3067.18     3178.89     79.62 o 
  -9   1   4       13.87      -13.87     13.87 o 
  -8   1   4     2530.07     2459.10     47.73 o 
  -7   1   4        2.67       -1.51     10.46 o 
  -6   1   4     1220.77     1071.69     24.29 o 
  -5   1   4        3.70       10.29      7.33 o 
  -4   1   4    10598.28    10015.16    164.69 o 
  -3   1   4     2303.19     2405.39     41.57 o 
  -2   1   4     6667.52     7007.12    115.29 o 
  -1   1   4      134.83      126.07      7.07 o 
   0   1   4    19830.60    19329.16    443.15 o 
   1   1   4       29.88       36.56      4.12 o 
   2   1   4    34898.40    31832.54    516.88 o 
   3   1   4     5650.57     5495.03     91.25 o 
   4   1   4     2065.12     1927.03     35.39 o 
   5   1   4      113.19      101.61      8.54 o 
   6   1   4    11931.19    11130.56    184.50 o 
   7   1   4      109.62       72.63     11.35 o 
   8   1   4      471.11      468.01     17.83 o 
   9   1   4      779.39      698.41     26.97 o 
  10   1   4       25.36       -2.12     19.03 o 
  11   1   4       24.27       12.53     26.47 o 
  12   1   4      813.81      773.96     53.03 o 
  13   1   4       96.43       84.56     62.23 o 
 -14   2   4       20.90        0.03     36.84 o 
 -13   2   4      208.54      303.15     37.98 o 
 -12   2   4     2198.11     2274.97     76.55 o 
 -11   2   4      201.80      212.42     29.79 o 
 -10   2   4      386.45      402.78     24.32 o 
  -9   2   4       26.34       15.13     18.93 o 
  -8   2   4      706.80      614.36     22.25 o 
  -7   2   4      398.44      436.77     15.67 o 
  -6   2   4     9257.02     9079.09    150.97 o 
  -5   2   4      742.00      760.42     18.66 o 
  -4   2   4       26.07       36.64      7.14 o 
  -3   2   4      499.43      519.98     14.03 o 
  -2   2   4      144.34      209.96      8.13 o 
  -1   2   4     5231.95     5052.23    119.76 o 
   0   2   4    23563.43    22246.45    509.92 o 
   1   2   4      983.18     1042.35     19.32 o 
   2   2   4     6298.51     6072.22    107.83 o 
   3   2   4       23.76       30.66      5.51 o 
   4   2   4    27661.92    26617.41    461.64 o 
   5   2   4      339.78      326.63     11.78 o 
   6   2   4     3038.08     2611.34     48.47 o 
   7   2   4      102.55      118.16     12.03 o 
   8   2   4     1194.12     1164.73     30.96 o 
   9   2   4     2428.15     2659.52     57.49 o 
  10   2   4      813.54      892.35     35.63 o 
  11   2   4      222.07      210.86     30.55 o 
  12   2   4       94.05       13.48     38.32 o 
 -14   3   4       57.61       -8.52     80.03 o 
 -13   3   4       22.36       31.49     42.34 o 
 -12   3   4        7.81      -28.30     29.99 o 
 -11   3   4      262.34      292.20     31.84 o 
 -10   3   4     1816.92     1811.92     54.46 o 
  -9   3   4      118.25      102.28     16.49 o 
  -8   3   4     1085.57     1004.75     26.66 o 
  -7   3   4        6.33       14.90     11.12 o 
  -6   3   4     1396.31     1263.10     27.56 o 
  -5   3   4       10.11       -5.05      8.47 o 
  -4   3   4    28447.78    28746.78    501.83 o 
  -3   3   4      494.58      533.68     14.25 o 
  -2   3   4     1413.71     1277.93     32.99 o 
  -1   3   4       12.52        4.82      4.62 o 
   0   3   4     6039.48     5942.56    141.49 o 
   1   3   4    16003.78    16782.31    413.37 o 
   2   3   4    25027.39    23902.25    468.38 o 
   3   3   4      206.47      307.24      9.40 o 
   4   3   4     1195.88     1179.06     25.96 o 
   5   3   4        9.26        1.09      8.37 o 
   6   3   4     6147.33     5636.51     96.41 o 
   7   3   4      998.50      970.83     25.95 o 
   8   3   4     3873.47     3746.67     68.79 o 
   9   3   4       21.80      -12.37     16.84 o 
  10   3   4        2.21      -14.10     21.49 o 
  11   3   4        9.57      -25.28     26.84 o 
  12   3   4      599.04      632.56     50.69 o 
 -13   4   4      320.65      406.47     43.65 o 
 -12   4   4      765.91      714.34     43.13 o 
 -11   4   4      187.46      123.87     30.12 o 
 -10   4   4       70.77       60.57     22.48 o 
  -9   4   4       43.41       57.87     16.46 o 
  -8   4   4     2695.55     2665.71     51.84 o 
  -7   4   4      662.84      681.72     21.70 o 
  -6   4   4    12556.83    12304.83    218.30 o 
  -5   4   4       91.11       81.77      9.90 o 
  -4   4   4      345.11      318.00     11.88 o 
  -3   4   4     2573.61     2817.58     56.23 o 
  -2   4   4    32024.49    32817.61    615.14 o 
  -1   4   4      230.09      339.24     11.60 o 
   0   4   4     4657.34     4763.16    124.19 o 
   1   4   4      260.57      224.52      7.76 o 
   2   4   4       84.73       74.53      7.25 o 
   3   4   4      476.87      549.94     16.33 o 
   4   4   4    37963.36    37347.24    701.15 o 
   5   4   4      249.35      201.46     12.39 o 
   6   4   4     3455.50     3308.57     68.83 o 
   7   4   4      131.64      121.11     13.87 o 
   8   4   4     1199.16     1172.57     33.30 o 
   9   4   4      150.15      183.19     23.03 o 
  10   4   4     3047.63     3269.32     99.63 o 
  11   4   4      748.18      740.15     79.71 o 
  12   4   4      158.54      178.48     42.10 o 
 -13   5   4       17.22      -28.28     34.33 o 
 -12   5   4        6.08      -24.59     30.85 o 
 -11   5   4      157.42      187.11     31.08 o 
 -10   5   4       62.55       50.80     22.79 o 
  -9   5   4      167.02      107.29     18.87 o 
  -8   5   4     3661.69     3713.71     68.12 o 
  -7   5   4       22.58       -1.14     11.77 o 
  -6   5   4     1756.07     1786.70     38.88 o 
  -5   5   4     2097.07     2022.51     41.62 o 
  -4   5   4    32953.39    35232.89    614.34 o 
  -3   5   4    14654.36    16897.51    296.50 o 
  -2   5   4    17537.16    19278.47    380.75 o 
  -1   5   4      435.60      462.76     20.56 o 
   0   5   4     5962.85     6210.53    180.29 o 
   1   5   4      577.36      550.29     17.41 o 
   2   5   4     4690.73     4252.97     72.51 o 
   3   5   4       52.86       61.18      8.90 o 
   4   5   4      861.53      721.06     21.95 o 
   5   5   4      271.35      277.61     14.27 o 
   6   5   4     7924.92     7236.71    141.38 o 
   7   5   4      482.91      506.12     20.13 o 
   8   5   4     2692.15     2764.88     63.51 o 
   9   5   4      680.60      705.66     31.02 o 
  10   5   4       52.96       52.94     23.03 o 
  11   5   4      144.29      117.52     37.59 o 
  12   5   4      737.62      809.04     55.74 o 
 -13   6   4      155.66      155.67     38.14 o 
 -12   6   4      345.79      379.49     45.54 o 
 -11   6   4       52.58       23.26     28.86 o 
 -10   6   4        1.56      -25.11     25.11 o 
  -9   6   4        4.41       -7.21     20.15 o 
  -8   6   4     1457.50     1414.18     38.16 o 
  -7   6   4      607.43      613.38     21.43 o 
  -6   6   4     6817.61     6830.21    124.32 o 
  -5   6   4      232.85      224.78     13.40 o 
  -4   6   4       52.20       63.56     10.30 o 
  -3   6   4     6969.96     7447.18    143.59 o 
  -2   6   4    34860.71    38832.42    728.27 o 
  -1   6   4     1667.87     2006.95     67.59 o 
   0   6   4     8413.28     8163.71    200.03 o 
   1   6   4      587.43      563.16     15.90 o 
   2   6   4      878.06      871.26     21.80 o 
   3   6   4      299.45      286.65     12.36 o 
   4   6   4     8223.94     7590.62    146.49 o 
   5   6   4      286.26      287.15     15.17 o 
   6   6   4     2520.15     2367.23     52.97 o 
   7   6   4       66.27       51.02     14.63 o 
   8   6   4      535.42      529.82     24.46 o 
   9   6   4      459.40      381.73     29.19 o 
  10   6   4     3485.11     3743.40    169.38 o 
  11   6   4      935.09      932.97     59.76 o 
  12   6   4      220.34      245.16     45.34 o 
 -13   7   4        0.22      -36.11     36.11 o 
 -12   7   4        1.87      -32.78     32.78 o 
 -11   7   4      181.11      183.56     41.16 o 
 -10   7   4      673.36      709.45     39.52 o 
  -9   7   4        0.39       -3.36     21.00 o 
  -8   7   4      227.05      186.25     17.68 o 
  -7   7   4      151.78      102.32     13.96 o 
  -6   7   4      673.77      643.12     19.38 o 
  -5   7   4     1343.77     1386.00     30.75 o 
  -4   7   4    45052.25    46784.98    815.84 o 
  -3   7   4     8650.45     9933.43    190.24 o 
  -2   7   4     2934.23     2905.13     62.54 o 
  -1   7   4      429.85      359.22     14.44 o 
   0   7   4     3230.38     3438.04     69.87 o 
   1   7   4     1130.56     1203.86     27.56 o 
   2   7   4    12189.42    11143.04    197.61 o 
   3   7   4       52.74       42.50     10.26 o 
   4   7   4      259.87      321.92     15.52 o 
   5   7   4      105.98       94.96     18.63 o 
   6   7   4     3534.58     3537.10     74.38 o 
   7   7   4      510.53      511.44     24.66 o 
   8   7   4     2964.83     2975.44     75.64 o 
   9   7   4      269.22      275.58     25.54 o 
  10   7   4        6.50        5.92     34.44 o 
  11   7   4      133.96      100.51     38.60 o 
  12   7   4      382.37      334.36     87.69 o 
 -12   8   4      604.33      627.41     44.57 o 
 -11   8   4      237.12      244.42     34.03 o 
 -10   8   4      191.43      179.15     30.43 o 
  -9   8   4       95.77       51.06     23.06 o 
  -8   8   4      180.69      185.81     20.54 o 
  -7   8   4      569.65      547.78     32.74 o 
  -6   8   4     1192.76     1093.74     32.20 o 
  -5   8   4     1129.34     1200.14     29.20 o 
  -4   8   4        1.09       34.55     14.85 o 
  -3   8   4     1029.07      943.03     32.00 o 
  -2   8   4     3140.06     3101.70     64.37 o 
  -1   8   4     1917.83     2065.04     45.76 o 
   0   8   4     6207.87     6086.76    119.97 o 
   1   8   4       43.81       34.65     10.36 o 
   2   8   4      110.55       89.92     11.39 o 
   3   8   4       22.62        8.43     10.80 o 
   4   8   4     5204.62     4675.70     94.05 o 
   5   8   4      199.06      190.74     15.93 o 
   6   8   4     1348.60     1459.47     39.78 o 
   7   8   4       55.44       47.18     20.12 o 
   8   8   4     1048.45     1010.15     40.71 o 
   9   8   4       57.39       51.08     27.74 o 
  10   8   4      572.35      659.04     48.95 o 
  11   8   4       47.31       71.71     45.10 o 
 -12   9   4       65.82       79.58     40.12 o 
 -11   9   4      506.65      523.15     40.22 o 
 -10   9   4     1785.64     1875.08     73.03 o 
  -9   9   4      594.50      577.72     32.07 o 
  -8   9   4      503.54      511.90     36.07 o 
  -7   9   4      164.05      161.81     19.51 o 
  -6   9   4      101.68      106.52     18.73 o 
  -5   9   4     1650.90     1589.49     37.86 o 
  -4   9   4    10999.46    11697.79    207.33 o 
  -3   9   4        1.45      -11.71     11.71 o 
  -2   9   4     1269.11     1186.80     29.89 o 
  -1   9   4      240.19      252.95     14.21 o 
   0   9   4     4741.32     4960.77     91.88 o 
   1   9   4       60.72       33.55     11.61 o 
   2   9   4     4003.73     3917.42     74.66 o 
   3   9   4      661.39      606.93     28.61 o 
   4   9   4      687.65      645.18     22.79 o 
   5   9   4       14.10       -3.26     14.59 o 
   6   9   4     2790.25     2754.51     68.77 o 
   7   9   4      371.32      331.27     26.60 o 
   8   9   4     1462.36     1626.65     58.10 o 
   9   9   4       61.84       77.91     29.36 o 
  10   9   4        1.20       10.35     37.31 o 
  11   9   4       14.48        7.28     41.01 o 
 -12  10   4      654.71      782.28     57.78 o 
 -11  10   4      367.25      411.06     40.26 o 
 -10  10   4       81.65       92.07     32.30 o 
  -9  10   4       22.81       19.59     28.76 o 
  -8  10   4      595.39      603.00     31.82 o 
  -7  10   4       77.85      125.05     20.54 o 
  -6  10   4       20.78       57.64     18.14 o 
  -5  10   4      356.23      383.78     23.20 o 
  -4  10   4        4.06        7.49     13.71 o 
  -3  10   4        0.87      -14.54     14.54 o 
  -2  10   4     3218.12     3339.85     65.22 o 
  -1  10   4       37.59        3.81     12.58 o 
   0  10   4     2715.68     2739.04     51.33 o 
   1  10   4       17.31        6.99     13.48 o 
   2  10   4        1.66        5.02     12.68 o 
   3  10   4      620.09      517.16     20.03 o 
   4  10   4     6062.76     6181.55    123.26 o 
   5  10   4     1601.78     1502.41     46.93 o 
   6  10   4     1448.61     1470.48     52.11 o 
   7  10   4       12.40       -8.21     22.48 o 
   8  10   4       95.55      107.83     31.30 o 
   9  10   4       32.42       13.40     37.38 o 
  10  10   4      249.89      267.66     45.40 o 
  11  10   4       26.65      -79.17     79.17 o 
 -11  11   4      227.71      245.42     44.24 o 
 -10  11   4      629.25      728.55     44.35 o 
  -9  11   4      110.83      131.55     31.48 o 
  -8  11   4      316.29      309.62     28.45 o 
  -7  11   4        5.90        2.98     22.72 o 
  -6  11   4      142.73      108.72     22.25 o 
  -5  11   4       29.78       33.16     19.57 o 
  -4  11   4     1821.77     1900.73     57.72 o 
  -3  11   4        8.57      -13.79     13.79 o 
  -2  11   4      413.89      426.14     18.78 o 
  -1  11   4       42.05       28.23     13.99 o 
   0  11   4      574.94      608.06     19.84 o 
   1  11   4      187.17      286.34     16.80 o 
   2  11   4     2496.35     2447.93     55.26 o 
   3  11   4      755.55      698.68     25.85 o 
   4  11   4       18.39       11.25     17.75 o 
   5  11   4      141.14      137.75     23.12 o 
   6  11   4     1159.75     1202.66     46.67 o 
   7  11   4        4.14      -14.88     28.94 o 
   8  11   4      157.03      178.44     37.66 o 
   9  11   4        4.43       17.11     54.47 o 
  10  11   4       15.14      -11.08     41.86 o 
 -11  12   4      216.35      158.14     45.02 o 
 -10  12   4        5.42       27.45     39.39 o 
  -9  12   4        3.79       36.45     32.09 o 
  -8  12   4      241.42      359.11     34.59 o 
  -7  12   4      399.00      446.99     30.49 o 
  -6  12   4      438.79      504.74     36.43 o 
  -5  12   4      259.83      191.10     23.73 o 
  -4  12   4       12.26       -9.08     19.59 o 
  -3  12   4      148.07      118.15     20.91 o 
  -2  12   4     1479.65     1507.35     45.93 o 
  -1  12   4      834.43      707.67     29.20 o 
   0  12   4     1444.20     1649.78     44.01 o 
   1  12   4        6.41       -8.11     16.58 o 
   2  12   4      338.80      346.11     27.02 o 
   3  12   4      430.65      360.86     24.42 o 
   4  12   4     1806.96     1890.03     60.60 o 
   5  12   4     2032.41     1935.79     83.96 o 
   6  12   4      944.41      893.18     91.52 o 
   7  12   4        8.17      -15.22     31.09 o 
   8  12   4       56.53       94.84     46.42 o 
   9  12   4       20.04       27.22     57.06 o 
  10  12   4      276.02      239.01     84.99 o 
 -10  13   4      339.82      282.29     46.95 o 
  -9  13   4      257.97      237.31     43.84 o 
  -8  13   4      316.73      295.07     36.24 o 
  -7  13   4        7.04      -28.97     28.97 o 
  -6  13   4      312.82      330.33     32.67 o 
  -5  13   4     1309.02     1242.14     49.12 o 
  -4  13   4     4766.87     4947.17    114.32 o 
  -3  13   4      465.76      420.89     27.17 o 
  -2  13   4      561.47      610.16     29.28 o 
  -1  13   4        3.35      -17.65     20.19 o 
   0  13   4     1606.65     1760.99     47.29 o 
   1  13   4      321.14      275.93     21.87 o 
   2  13   4     3123.23     3347.70     82.90 o 
   3  13   4      790.41      694.39     44.47 o 
   4  13   4      237.15      213.51     26.89 o 
   5  13   4       82.37       55.27     30.86 o 
   6  13   4      534.71      596.07     51.92 o 
   7  13   4      135.33      206.35     49.37 o 
   8  13   4      439.02      502.00     58.92 o 
   9  13   4       96.89      144.18     63.69 o 
  -9  14   4       19.42       -5.70     54.80 o 
  -8  14   4      636.01      712.93     53.46 o 
  -7  14   4      356.19      304.94     42.65 o 
  -6  14   4      942.46     1024.28     63.42 o 
  -5  14   4     1016.12      948.07     44.29 o 
  -4  14   4      184.31      178.19     29.03 o 
  -3  14   4      257.97      222.93     29.65 o 
  -2  14   4     1859.37     2030.28     59.55 o 
  -1  14   4     2011.95     1908.99     57.37 o 
   0  14   4     1118.61     1228.13     39.26 o 
   1  14   4      211.94      174.10     24.90 o 
   2  14   4        0.56       -0.35     21.93 o 
   3  14   4      542.70      382.49     32.69 o 
   4  14   4     3594.43     3930.29    124.62 o 
   5  14   4     1503.62     1405.39     63.39 o 
   6  14   4      865.41      951.64     67.85 o 
   7  14   4       18.99       47.75     66.55 o 
   8  14   4       74.20       28.19     58.35 o 
  -8  15   4      290.30      282.48     47.34 o 
  -7  15   4        0.61       -3.12     38.93 o 
  -6  15   4      203.98      222.00     41.14 o 
  -5  15   4     1030.46     1022.14    101.51 o 
  -4  15   4     1319.07     1521.64     76.59 o 
  -3  15   4      209.45      181.15     30.62 o 
  -2  15   4      110.15      167.74     29.85 o 
  -1  15   4       45.09       31.93     27.54 o 
   0  15   4      431.59      440.69     40.60 o 
   1  15   4       35.45       19.35     28.07 o 
   2  15   4      354.81      397.74     34.22 o 
   3  15   4      455.44      416.16     44.17 o 
   4  15   4       18.36       22.83     33.61 o 
   5  15   4      190.91      146.15     50.41 o 
   6  15   4      521.90      630.71     64.25 o 
   7  15   4      144.00      119.74    105.00 o 
  -8  16   4      157.07      129.10     76.15 o 
  -7  16   4      268.26      211.58     45.95 o 
  -6  16   4      647.33      679.76     79.89 o 
  -5  16   4      202.11      149.00     40.93 o 
  -4  16   4        4.80       -7.33     38.16 o 
  -3  16   4       31.87       24.50     37.53 o 
  -2  16   4      301.19      314.22     34.35 o 
  -1  16   4      553.44      411.20     35.90 o 
   0  16   4      173.23      236.45     33.29 o 
   1  16   4        7.19       31.12     30.52 o 
   2  16   4       30.32       -5.11     30.60 o 
   3  16   4       50.11       13.84     30.40 o 
   4  16   4      946.91     1036.79     72.41 o 
   5  16   4      921.02      744.18     67.17 o 
   6  16   4      681.63      814.98     71.27 o 
  -6  17   4      121.15      128.11     45.83 o 
  -5  17   4      330.36      268.95     46.79 o 
  -4  17   4     1109.13     1105.68     63.59 o 
  -3  17   4      395.03      411.00     48.56 o 
  -2  17   4        3.85        4.06     41.70 o 
  -1  17   4       10.48       50.10     39.89 o 
   0  17   4       96.70       97.27     40.72 o 
   1  17   4      460.75      381.45     46.95 o 
   2  17   4      734.94      810.80     59.98 o 
   3  17   4       16.63        5.85     41.17 o 
   4  17   4        0.35      -49.89     49.89 o 
   5  17   4       89.36       62.41     54.47 o 
  -5  18   4      233.60      172.73     58.22 o 
  -4  18   4        5.93       37.15     46.59 o 
  -3  18   4      179.63      213.49     49.00 o 
  -2  18   4      323.35      386.74     49.68 o 
  -1  18   4      158.52       25.64     44.34 o 
   0  18   4      126.54      247.31     46.86 o 
   1  18   4       26.36       38.67     44.29 o 
   2  18   4       22.50       58.37     44.69 o 
   3  18   4       46.43       63.15     54.52 o 
  -1  19   4        1.05       53.84     56.71 o 
   0  19   4       51.82      139.02     48.10 o 
 -14   1   5        1.55      -35.76     35.76 o 
 -13   1   5       18.82      -32.06     32.06 o 
 -12   1   5       43.80      -24.10     29.21 o 
 -11   1   5       27.69      -21.27     25.51 o 
 -10   1   5       21.24       -9.16     18.73 o 
  -9   1   5        8.39      -10.36     14.06 o 
  -8   1   5       33.07       28.06     12.48 o 
  -7   1   5        3.01        0.59     10.54 o 
  -6   1   5        4.69        1.19      8.98 o 
  -5   1   5        7.94       16.21      7.63 o 
  -4   1   5      969.95     1150.98     24.25 o 
  -3   1   5      970.77      904.81     18.22 o 
  -2   1   5      322.39      366.16     11.62 o 
  -1   1   5      158.37       76.69      6.92 o 
   0   1   5      653.43      643.58     18.25 o 
   1   1   5      946.82      957.59     21.73 o 
   2   1   5     1182.31     1112.22     23.88 o 
   3   1   5       81.40       81.48      6.95 o 
   4   1   5      174.22      143.72      8.47 o 
   5   1   5      248.97      288.12     11.49 o 
   6   1   5       25.61       38.95      9.68 o 
   7   1   5      260.33      294.28     14.53 o 
   8   1   5       32.02       37.15     12.84 o 
   9   1   5       45.36       12.31     15.84 o 
  10   1   5       75.30       82.80     20.04 o 
  11   1   5        0.02      -14.56     49.19 o 
  12   1   5        5.82      -34.05     52.45 o 
 -14   2   5        0.43      -47.67     47.67 o 
 -13   2   5       47.72        1.39     33.67 o 
 -12   2   5        0.69       -9.63     29.62 o 
 -11   2   5       20.03      -25.91     25.91 o 
 -10   2   5       16.44      -19.25     19.25 o 
  -9   2   5       91.80       73.53     15.32 o 
  -8   2   5       11.47       16.99     12.63 o 
  -7   2   5       90.78       94.89     14.10 o 
  -6   2   5        5.03        3.05      9.23 o 
  -5   2   5       19.28       -9.75      9.75 o 
  -4   2   5      333.10      449.26     12.74 o 
  -3   2   5     1701.06     1595.77     30.97 o 
  -2   2   5      177.71      137.68      5.62 o 
  -1   2   5       29.15       75.60     13.24 o 
   0   2   5      342.78      253.29     13.14 o 
   1   2   5      739.38      763.34     17.85 o 
   2   2   5      687.34      492.22     12.54 o 
   3   2   5      117.46      113.88      7.51 o 
   4   2   5      613.73      570.49     16.13 o 
   5   2   5      120.34      101.96      9.71 o 
   6   2   5       19.73        8.84      9.61 o 
   7   2   5      270.19      251.94     14.04 o 
   8   2   5      805.32      896.62     24.80 o 
   9   2   5      212.40      221.47     18.84 o 
  10   2   5       60.79       78.33     26.17 o 
  11   2   5        0.26      -14.08    134.28 o 
  12   2   5        5.77      -14.12     54.30 o 
 -13   3   5       43.20       10.98     33.99 o 
 -12   3   5       14.90      -29.78     29.78 o 
 -11   3   5        5.01      -26.14     26.14 o 
 -10   3   5       48.45       24.40     22.28 o 
  -9   3   5      615.81      648.30     22.29 o 
  -8   3   5       47.93       58.56     13.54 o 
  -7   3   5       74.92       74.90     11.92 o 
  -6   3   5      360.36      327.58     16.67 o 
  -5   3   5      855.50      992.63     24.04 o 
  -4   3   5      394.58      360.12     11.87 o 
  -3   3   5      352.60      332.08     10.52 o 
  -2   3   5      297.96      273.13     14.43 o 
  -1   3   5     1980.34     2285.08     50.76 o 
   0   3   5     3059.95     3320.69     71.94 o 
   1   3   5      400.18      502.99     17.74 o 
   2   3   5      106.92      100.73      6.83 o 
   3   3   5       56.68       51.56      7.24 o 
   4   3   5      103.23       97.98      8.42 o 
   5   3   5      106.20      173.11     10.91 o 
   6   3   5      557.66      600.67     17.55 o 
   7   3   5      504.38      479.27     17.39 o 
   8   3   5        3.52      -12.76     12.76 o 
   9   3   5        3.17       16.55     17.34 o 
  10   3   5      203.00      233.45     34.50 o 
  11   3   5        9.31      -46.68     47.24 o 
  12   3   5       38.29        0.38     55.16 o 
 -13   4   5       24.68      -20.95     33.81 o 
 -12   4   5        0.33      -29.67     29.67 o 
 -11   4   5        0.19      -26.53     26.53 o 
 -10   4   5       70.36       62.97     28.81 o 
  -9   4   5     4127.71     4231.47     82.67 o 
  -8   4   5      766.88      726.54     30.86 o 
  -7   4   5       42.49       73.85     12.19 o 
  -6   4   5       18.74       14.16     14.62 o 
  -5   4   5      533.59      537.58     21.14 o 
  -4   4   5      440.37      462.88     13.98 o 
  -3   4   5      573.18      608.28     18.04 o 
  -2   4   5      552.44      575.89     18.17 o 
  -1   4   5     1556.36     1815.28     44.28 o 
   0   4   5      289.50      247.17     12.32 o 
   1   4   5      180.97      216.79     13.69 o 
   2   4   5      570.36      640.48     15.32 o 
   3   4   5     1644.65     2023.35     54.71 o 
   4   4   5      222.25      233.60     11.85 o 
   5   4   5        1.89       -9.43      9.88 o 
   6   4   5      650.10      650.12     21.40 o 
   7   4   5      579.39      571.14     20.57 o 
   8   4   5      287.94      259.51     22.29 o 
   9   4   5      473.22      542.93     29.50 o 
  10   4   5        0.89       11.88     26.19 o 
  11   4   5        6.59       12.45     49.72 o 
  12   4   5       59.08       19.83     61.91 o 
 -13   5   5        7.40      -22.00     33.74 o 
 -12   5   5        0.20      -31.89     31.89 o 
 -11   5   5        2.86      -27.17     27.17 o 
 -10   5   5        3.38      -21.24     21.64 o 
  -9   5   5      317.36      331.98     20.56 o 
  -8   5   5       30.90       32.67     14.11 o 
  -7   5   5        4.53      -12.87     12.87 o 
  -6   5   5       36.05       35.88     14.19 o 
  -5   5   5     1488.63     1634.79     35.38 o 
  -4   5   5     1835.99     2030.80     40.63 o 
  -3   5   5       25.87        8.26      7.56 o 
  -2   5   5      461.67      470.41     13.61 o 
  -1   5   5      188.04      246.96      9.56 o 
   0   5   5     1617.23     2025.13     65.34 o 
   1   5   5        7.30       19.29      7.27 o 
   2   5   5      488.63      530.81     13.97 o 
   3   5   5       46.86       56.59     11.34 o 
   4   5   5      137.36      191.85     11.95 o 
   5   5   5     1134.71     1146.85     30.40 o 
   6   5   5     1826.22     1904.91     44.71 o 
   7   5   5      172.41      170.28     15.43 o 
   8   5   5       22.90       29.31     17.11 o 
   9   5   5      347.63      403.28     30.21 o 
  10   5   5        7.05      -28.52     28.52 o 
  11   5   5        0.28      -11.89     36.19 o 
  12   5   5        0.38       24.39     55.31 o 
 -13   6   5       43.02       24.13     41.35 o 
 -12   6   5        1.02      -12.96     31.57 o 
 -11   6   5        6.84        5.61     28.72 o 
 -10   6   5       15.56       -7.24     23.84 o 
  -9   6   5        0.22      -18.35     18.35 o 
  -8   6   5       90.04       78.62     16.05 o 
  -7   6   5        1.00      -13.49     13.49 o 
  -6   6   5      155.44      160.55     13.94 o 
  -5   6   5      202.16      188.23     12.98 o 
  -4   6   5    10703.17    11808.82    209.27 o 
  -3   6   5     3122.90     3256.06     61.28 o 
  -2   6   5      171.45      202.92     11.89 o 
  -1   6   5      838.15     1039.17     24.43 o 
   0   6   5      185.85      166.49      9.85 o 
   1   6   5       20.91        2.66      6.97 o 
   2   6   5     1137.93     1304.25     31.44 o 
   3   6   5      591.05      646.51     18.50 o 
   4   6   5      239.98      298.73     14.42 o 
   5   6   5       68.42      105.57     13.01 o 
   6   6   5       51.28       48.29     13.70 o 
   7   6   5       48.24       35.74     15.20 o 
   8   6   5      334.47      355.86     22.45 o 
   9   6   5      319.60      279.84     29.29 o 
  10   6   5        0.32       11.45     27.77 o 
  11   6   5       15.54       36.35     44.97 o 
 -13   7   5        0.38      -32.17     41.11 o 
 -12   7   5       20.04       26.21     33.69 o 
 -11   7   5        0.41      -28.45     28.45 o 
 -10   7   5      209.74      219.02     26.64 o 
  -9   7   5       12.62        9.37     21.56 o 
  -8   7   5        9.61      -17.17     17.17 o 
  -7   7   5       24.21       -4.16     14.38 o 
  -6   7   5      472.98      572.77     20.04 o 
  -5   7   5      147.22      145.65     13.37 o 
  -4   7   5     4468.97     4961.92     91.65 o 
  -3   7   5      241.77      211.38     17.71 o 
  -2   7   5       69.97       64.22     10.81 o 
  -1   7   5     3698.01     4379.49     86.89 o 
   0   7   5     1027.99     1196.73     61.04 o 
   1   7   5      179.39      196.35     15.95 o 
   2   7   5      223.70      229.28     12.00 o 
   3   7   5       47.74       53.72     10.61 o 
   4   7   5       28.23       44.15     12.09 o 
   5   7   5     1755.83     1802.86     43.28 o 
   6   7   5      626.58      656.43     24.73 o 
   7   7   5       20.27        4.49     26.75 o 
   8   7   5       14.96       -1.45     20.86 o 
   9   7   5       34.60       46.34     26.60 o 
  10   7   5        4.37      -23.23     33.89 o 
  11   7   5       10.35       17.65     37.56 o 
 -12   8   5        9.11       10.69     38.77 o 
 -11   8   5        9.76      -30.11     30.11 o 
 -10   8   5       35.84       -3.05     28.08 o 
  -9   8   5       72.75       59.29     31.41 o 
  -8   8   5     1105.05     1065.72     35.31 o 
  -7   8   5      499.29      496.07     23.26 o 
  -6   8   5      191.05      244.53     17.02 o 
  -5   8   5        2.16       -2.33     12.88 o 
  -4   8   5     3022.63     3608.38     69.54 o 
  -3   8   5      147.08      166.78     14.03 o 
  -2   8   5      165.38      133.95     17.60 o 
  -1   8   5     1617.18     1692.01     39.53 o 
   0   8   5       52.91       36.70     12.96 o 
   1   8   5      494.53      498.31     21.30 o 
   2   8   5     1256.32     1555.65     34.84 o 
   3   8   5     1158.78     1217.27     30.41 o 
   4   8   5      172.78      168.49     14.66 o 
   5   8   5       22.87       15.11     14.10 o 
   6   8   5      264.30      241.57     18.37 o 
   7   8   5        7.95       20.51     18.81 o 
   8   8   5      106.53       98.91     28.95 o 
   9   8   5       63.71       52.43     28.29 o 
  10   8   5       28.43       57.60     37.23 o 
  11   8   5       92.78      120.24    107.21 o 
 -12   9   5       11.79       33.14     49.34 o 
 -11   9   5      109.17       42.63     37.21 o 
 -10   9   5       44.65       58.41     29.88 o 
  -9   9   5       64.29       87.32     24.69 o 
  -8   9   5       29.98       34.75     22.50 o 
  -7   9   5     1210.26     1230.81     44.26 o 
  -6   9   5     1293.97     1411.70     50.54 o 
  -5   9   5      580.03      567.18     21.24 o 
  -4   9   5      199.26      179.85     16.21 o 
  -3   9   5       34.31       12.53     13.79 o 
  -2   9   5       58.58       71.79     13.70 o 
  -1   9   5      129.07      176.44     17.18 o 
   0   9   5      836.30      838.21     23.57 o 
   1   9   5      129.82      117.08     12.87 o 
   2   9   5        6.01       -6.47     11.63 o 
   3   9   5        7.29      -11.41     12.19 o 
   4   9   5      561.76      592.69     22.35 o 
   5   9   5      102.59       75.69     17.71 o 
   6   9   5     1231.28     1222.36     40.38 o 
   7   9   5        0.61      -17.25     26.25 o 
   8   9   5        0.43       -3.80     28.63 o 
   9   9   5       53.84       -7.31     31.42 o 
  10   9   5       95.05       74.50     39.04 o 
  11   9   5       27.71       21.92    102.79 o 
 -12  10   5        3.36      -68.05     79.65 o 
 -11  10   5       12.64      -19.19     38.67 o 
 -10  10   5       37.31       22.82     35.46 o 
  -9  10   5       10.54       -0.13     25.22 o 
  -8  10   5      306.30      299.74     27.08 o 
  -7  10   5      922.33      927.50     32.38 o 
  -6  10   5      769.47      695.46     27.34 o 
  -5  10   5      133.20      157.50     18.10 o 
  -4  10   5      103.36      102.99     16.64 o 
  -3  10   5        2.93        9.27     14.91 o 
  -2  10   5      580.20      592.86     24.44 o 
  -1  10   5       66.67       98.06     15.27 o 
   0  10   5       59.60       28.90     12.64 o 
   1  10   5      170.32      178.64     15.82 o 
   2  10   5     1143.17     1092.14     30.24 o 
   3  10   5      394.01      559.81     23.79 o 
   4  10   5     1166.67     1106.12     33.75 o 
   5  10   5        0.00        0.08     18.26 o 
   6  10   5       69.10       83.67     35.10 o 
   7  10   5      140.54      140.69     30.34 o 
   8  10   5       52.96       26.48     31.15 o 
   9  10   5       58.32       62.46     38.57 o 
  10  10   5        6.93      -39.26     39.26 o 
 -11  11   5        3.22      -30.02     40.09 o 
 -10  11   5        4.12      -36.50     36.50 o 
  -9  11   5       25.11        5.98     35.04 o 
  -8  11   5        0.02      -21.76     23.97 o 
  -7  11   5       12.38      -12.46     22.91 o 
  -6  11   5       86.56       70.23     20.23 o 
  -5  11   5     3897.83     3878.89     91.85 o 
  -4  11   5       74.48      118.65     20.09 o 
  -3  11   5        2.12      -15.12     15.91 o 
  -2  11   5      131.81      129.71     17.17 o 
  -1  11   5       68.63       57.80     17.74 o 
   0  11   5      829.88      814.71     24.48 o 
   1  11   5       56.85       27.98     15.55 o 
   2  11   5      338.43      293.89     17.94 o 
   3  11   5        5.41      -14.68     16.20 o 
   4  11   5      552.73      527.81     26.21 o 
   5  11   5       14.83       52.42     26.72 o 
   6  11   5       11.87        4.03     27.67 o 
   7  11   5       19.60      -26.03     29.68 o 
   8  11   5        3.61      -26.93     31.78 o 
   9  11   5       24.80      -44.49     44.49 o 
  10  11   5       79.66       62.06     44.03 o 
 -11  12   5       14.15      -50.21     50.21 o 
 -10  12   5        3.02        9.62     39.14 o 
  -9  12   5       14.24        2.50     44.84 o 
  -8  12   5       80.70       72.71     35.55 o 
  -7  12   5       58.57       32.95     24.72 o 
  -6  12   5        0.71        4.13     23.01 o 
  -5  12   5       67.14      113.65     22.88 o 
  -4  12   5      269.73      233.83     23.40 o 
  -3  12   5      439.23      411.58     25.17 o 
  -2  12   5        4.55       -1.31     23.74 o 
  -1  12   5      473.44      410.54     24.57 o 
   0  12   5       80.83       99.38     18.15 o 
   1  12   5      116.21      115.60     18.29 o 
   2  12   5      303.72      288.42     25.94 o 
   3  12   5      242.06      273.56     25.01 o 
   4  12   5     1342.97     1338.01     59.17 o 
   5  12   5        0.01       -4.41     28.18 o 
   6  12   5        9.44       -8.51     29.85 o 
   7  12   5      144.07       62.33     33.10 o 
   8  12   5       77.52       87.66     47.29 o 
   9  12   5        0.14       45.64     76.79 o 
 -10  13   5       42.90       10.36     42.86 o 
  -9  13   5        1.77      -39.25     39.25 o 
  -8  13   5        0.11      -26.63     58.47 o 
  -7  13   5       43.86       57.22     30.11 o 
  -6  13   5      245.91      218.77     30.65 o 
  -5  13   5      470.77      378.03     32.03 o 
  -4  13   5      332.78      412.63     28.27 o 
  -3  13   5       24.73       13.79     21.59 o 
  -2  13   5        5.55      -18.88     27.66 o 
  -1  13   5       10.45       -7.79     20.80 o 
   0  13   5     1417.89     1226.79     38.27 o 
   1  13   5        6.82      -21.18     21.18 o 
   2  13   5       53.66       11.22     24.97 o 
   3  13   5       17.72       30.13     31.90 o 
   4  13   5      656.81      664.73     42.20 o 
   5  13   5        0.73       -7.52     30.98 o 
   6  13   5       74.35       77.19     33.24 o 
   7  13   5        0.21      -21.34     34.05 o 
   8  13   5        3.13       34.33     48.68 o 
  -9  14   5        4.17       40.85     43.38 o 
  -8  14   5      153.77      138.14     43.81 o 
  -7  14   5        0.13      -37.10     37.10 o 
  -6  14   5        9.00       28.18     29.78 o 
  -5  14   5       35.15       34.44     28.70 o 
  -4  14   5       36.89        1.57     27.63 o 
  -3  14   5      125.26       86.03     24.69 o 
  -2  14   5       62.73       52.99     23.29 o 
  -1  14   5        4.11        7.26     22.68 o 
   0  14   5        8.45       24.79     23.28 o 
   1  14   5        0.68        3.43     23.47 o 
   2  14   5       42.15      -20.63     26.96 o 
   3  14   5       82.38       38.07     27.66 o 
   4  14   5      311.57      311.42     37.39 o 
   5  14   5        6.41      -22.22     32.74 o 
   6  14   5       57.71       95.22     36.71 o 
   7  14   5        1.09      -36.06    102.41 o 
   8  14   5      115.63       68.19     52.20 o 
  -8  15   5       45.24       79.93     43.55 o 
  -7  15   5       68.16      108.75     54.31 o 
  -6  15   5      288.76      280.86     43.09 o 
  -5  15   5       10.28       34.96     30.90 o 
  -4  15   5       36.54       37.35     30.14 o 
  -3  15   5        0.57      -28.46     28.46 o 
  -2  15   5       33.45       34.58     28.86 o 
  -1  15   5      287.28      309.25     32.73 o 
   0  15   5     1028.96      943.62     44.12 o 
   1  15   5       30.61       14.79     28.93 o 
   2  15   5       48.56       49.32     29.54 o 
   3  15   5       84.12       45.18     30.05 o 
   4  15   5        4.95       12.72     34.11 o 
   5  15   5        1.22       -1.36     35.84 o 
   6  15   5        2.71       73.10     52.15 o 
   7  15   5        6.17        0.98     51.48 o 
  -7  16   5        2.35       -5.07     42.28 o 
  -6  16   5        3.09       -9.96     41.09 o 
  -5  16   5       22.52      -20.47     40.72 o 
  -4  16   5      171.49      184.66     34.75 o 
  -3  16   5      195.48      221.83     56.65 o 
  -2  16   5      265.25      241.87     48.32 o 
  -1  16   5        0.11      -29.53     29.53 o 
   0  16   5        2.35       50.06     33.37 o 
   1  16   5        3.96       -9.71     30.53 o 
   2  16   5      257.78      213.54     34.43 o 
   3  16   5      141.57       73.16     32.40 o 
   4  16   5       49.77       21.17     36.83 o 
   5  16   5       54.51       47.10     52.58 o 
   6  16   5       34.01       33.87     59.59 o 
  -6  17   5       44.43       59.58     45.82 o 
  -5  17   5       79.94      119.77     45.15 o 
  -4  17   5       75.24      -25.16     41.42 o 
  -3  17   5        4.14      -12.23     51.34 o 
  -2  17   5       36.21       32.38     41.21 o 
  -1  17   5       17.66        0.15     33.84 o 
   0  17   5      150.60       81.07     34.45 o 
   1  17   5       49.26      109.43     35.62 o 
   2  17   5        7.38       25.48     63.47 o 
   3  17   5        6.20       39.74     42.76 o 
   4  17   5        7.56      -36.30     52.09 o 
  -4  18   5      127.43      129.66     48.65 o 
  -3  18   5        0.28        5.13     43.84 o 
  -2  18   5      172.50      188.74     45.66 o 
  -1  18   5        7.65      -14.63     43.16 o 
   0  18   5        1.20      -43.87     43.87 o 
   1  18   5       12.17       -1.62     45.12 o 
   2  18   5       43.38       34.41     45.21 o 
   3  18   5       48.00       70.32     83.37 o 
 -13   0   6       20.18       10.95     45.51 o 
 -12   0   6      353.41      258.71     46.26 o 
 -11   0   6     2641.04     3019.73    125.12 o 
 -10   0   6     7732.64     7648.15    276.01 o 
  -9   0   6      806.38      760.11     33.17 o 
  -8   0   6     1660.40     1590.06     49.76 o 
  -7   0   6      496.57      542.97     29.42 o 
  -6   0   6     5571.61     5017.28    120.91 o 
  -5   0   6      555.56      699.50     25.26 o 
  -4   0   6    19835.42    18601.63    428.44 o 
  -3   0   6       47.12       27.96      7.57 o 
  -2   0   6      556.06      571.30     20.40 o 
   1   0   6    17464.39    17686.53    407.14 o 
   2   0   6    71257.47    69601.41   1827.40 o 
   3   0   6      867.53      857.67     61.47 o 
   4   0   6       21.84        4.93     10.15 o 
   5   0   6      232.70      306.51     22.27 o 
   6   0   6    26132.02    25625.88    592.59 o 
   7   0   6     1950.30     1943.66     56.98 o 
   8   0   6     1687.70     1629.13     53.12 o 
   9   0   6      460.09      446.50     50.16 o 
  10   0   6      113.19       93.80     48.32 o 
  11   0   6       36.26       56.08     73.23 o 
 -13   1   6      684.86      733.51     45.11 o 
 -12   1   6      530.81      575.54     38.65 o 
 -11   1   6      271.02      252.82     29.77 o 
 -10   1   6        0.86      -14.79     19.23 o 
  -9   1   6      740.93      819.57     24.27 o 
  -8   1   6     7034.39     6712.88    114.58 o 
  -7   1   6      405.67      400.01     20.52 o 
  -6   1   6     7053.47     6773.26    113.58 o 
  -5   1   6       30.62       29.72      8.86 o 
  -4   1   6     1473.73     1321.32     29.57 o 
  -3   1   6       20.20       11.04      5.77 o 
  -2   1   6     7778.05     7717.75    147.11 o 
  -1   1   6     6083.53     6132.49    171.73 o 
   0   1   6     5772.64     5201.84    120.75 o 
   1   1   6       27.13       14.06      5.65 o 
   2   1   6    20444.77    19296.54    334.65 o 
   3   1   6      515.83      621.23     15.22 o 
   4   1   6    24430.61    21908.21    409.31 o 
   5   1   6      465.14      456.68     14.01 o 
   6   1   6     1960.73     1788.71     36.80 o 
   7   1   6       41.42       54.61     12.18 o 
   8   1   6     3057.99     3070.42     58.92 o 
   9   1   6      409.71      370.94     25.91 o 
  10   1   6     1209.83     1306.90     81.58 o 
  11   1   6       58.39      113.85     82.89 o 
  12   1   6        0.84      -55.22     82.29 o 
 -13   2   6        6.01      -32.08     32.08 o 
 -12   2   6      102.75       47.65     30.31 o 
 -11   2   6       50.82       87.34     27.33 o 
 -10   2   6     1314.59     1237.15     43.16 o 
  -9   2   6      595.88      570.79     21.19 o 
  -8   2   6     1125.24     1100.77     28.77 o 
  -7   2   6       28.02       36.00     11.37 o 
  -6   2   6     2356.48     2028.71     38.73 o 
  -5   2   6       33.95       26.33      8.75 o 
  -4   2   6    22085.94    22729.27    397.24 o 
  -3   2   6        6.95        7.13      6.76 o 
  -2   2   6       71.36       69.01      5.87 o 
  -1   2   6      862.21      707.04     20.99 o 
   0   2   6    11305.76    10116.72    233.41 o 
   1   2   6      623.42      522.41     16.35 o 
   2   2   6    34313.55    32651.09    530.41 o 
   3   2   6       24.51       30.59      5.79 o 
   4   2   6      704.62      621.94     18.81 o 
   5   2   6       34.65       43.08      9.38 o 
   6   2   6     6195.79     5721.34     98.11 o 
   7   2   6     1103.11     1242.45     30.50 o 
   8   2   6     1639.56     1638.41     38.08 o 
   9   2   6       98.88      145.45     22.56 o 
  10   2   6      344.47      340.08     32.94 o 
  11   2   6        4.97        5.56     50.72 o 
  12   2   6      762.56      693.56    106.72 o 
 -13   3   6      245.78      255.64     43.26 o 
 -12   3   6      334.19      344.85     54.97 o 
 -11   3   6       77.84       87.94     27.65 o 
 -10   3   6       17.16       33.71     22.32 o 
  -9   3   6      213.05      249.04     17.36 o 
  -8   3   6     4018.48     3923.87     70.81 o 
  -7   3   6      373.82      378.70     15.56 o 
  -6   3   6     3132.38     2894.20     56.12 o 
  -5   3   6      144.81      171.84     10.89 o 
  -4   3   6      970.26      958.22     22.68 o 
  -3   3   6     2093.39     2190.44     41.48 o 
  -2   3   6    14400.73    13512.63    221.96 o 
  -1   3   6     1111.56      915.36     47.10 o 
   0   3   6     4749.56     4225.39    100.20 o 
   1   3   6        6.88       -6.46      6.46 o 
   2   3   6     6272.61     5537.89     92.18 o 
   3   3   6     1030.60      964.22     20.21 o 
   4   3   6     7879.33     6784.48    129.85 o 
   5   3   6       72.82       74.59      9.95 o 
   6   3   6      318.45      339.20     15.99 o 
   7   3   6      866.11      855.48     23.17 o 
   8   3   6     2371.35     2421.56     49.30 o 
   9   3   6      773.91      793.71     49.61 o 
  10   3   6     2399.07     2500.46     92.62 o 
  11   3   6      137.07      139.27     66.71 o 
  12   3   6       11.16      -54.26     54.26 o 
 -13   4   6        4.32      -34.44     38.19 o 
 -12   4   6       58.58       16.37     30.53 o 
 -11   4   6       12.59      -26.19     26.19 o 
 -10   4   6      104.40      109.53     20.85 o 
  -9   4   6      226.97      216.31     18.59 o 
  -8   4   6      320.47      297.04     16.67 o 
  -7   4   6      171.95      174.03     13.61 o 
  -6   4   6     3643.18     3336.60     64.11 o 
  -5   4   6     1111.49     1113.17     26.56 o 
  -4   4   6    16151.45    16569.38    313.07 o 
  -3   4   6      801.47      827.71     19.68 o 
  -2   4   6     1011.82      962.02     23.16 o 
  -1   4   6        2.70       -4.94      6.38 o 
   0   4   6    13441.25    12908.39    307.57 o 
   1   4   6       13.92       -6.66     10.34 o 
   2   4   6     8863.94     8144.46    144.24 o 
   3   4   6       53.21       76.35      7.81 o 
   4   4   6      200.31      196.06     13.53 o 
   5   4   6      319.51      340.33     15.29 o 
   6   4   6     2670.38     2550.72     55.74 o 
   7   4   6     1674.45     1686.18     40.36 o 
   8   4   6      920.84      933.36     30.76 o 
   9   4   6       50.88       89.51     22.84 o 
  10   4   6      443.34      488.62     42.62 o 
  11   4   6       57.45      -15.89     50.06 o 
 -13   5   6      299.99      391.70     53.99 o 
 -12   5   6      404.75      352.43     54.67 o 
 -11   5   6        6.29      -16.74     27.23 o 
 -10   5   6        5.84      -21.52     21.52 o 
  -9   5   6       72.24       58.70     17.47 o 
  -8   5   6      383.54      366.55     18.02 o 
  -7   5   6     1482.71     1502.37     36.18 o 
  -6   5   6     6548.64     6614.43    120.29 o 
  -5   5   6       40.90       53.13     10.79 o 
  -4   5   6     1022.36     1002.53     29.29 o 
  -3   5   6      154.93      171.34     16.32 o 
  -2   5   6    30384.34    31505.17    592.93 o 
  -1   5   6      199.16      155.95     11.61 o 
   0   5   6     7528.17     7307.22    158.33 o 
   1   5   6       46.29       46.78      7.99 o 
   2   5   6     2388.60     2338.69     45.27 o 
   3   5   6      264.43      331.75     12.09 o 
   4   5   6     6402.41     5770.49    123.36 o 
   5   5   6      124.71      111.01     12.61 o 
   6   5   6      193.50      163.82     14.94 o 
   7   5   6      207.65      251.93     18.00 o 
   8   5   6      764.11      764.16     32.47 o 
   9   5   6       24.85       63.43     22.37 o 
  10   5   6     2254.98     2543.66    109.62 o 
  11   5   6      279.92      292.77     56.98 o 
 -13   6   6        0.54      -39.62     39.62 o 
 -12   6   6      122.26       60.72     37.74 o 
 -11   6   6       44.75       34.91     28.86 o 
 -10   6   6      330.23      382.69     28.27 o 
  -9   6   6      359.14      291.40     20.95 o 
  -8   6   6        3.62      -14.46     14.46 o 
  -7   6   6       58.87       36.91     14.34 o 
  -6   6   6     3540.32     3731.42     71.66 o 
  -5   6   6     1279.25     1353.82     35.77 o 
  -4   6   6     4678.53     4338.43     80.31 o 
  -3   6   6       21.52        3.57      7.94 o 
  -2   6   6      623.88      650.68     16.59 o 
  -1   6   6        2.57       -3.58      8.27 o 
   0   6   6     7746.59     8052.57    210.37 o 
   1   6   6      251.02      292.30     12.11 o 
   2   6   6     7256.50     6973.12    117.23 o 
   3   6   6      162.74      166.74     11.20 o 
   4   6   6      284.34      269.51     16.59 o 
   5   6   6       15.60       15.12     12.41 o 
   6   6   6     2959.49     2926.94     63.67 o 
   7   6   6      186.44      198.25     20.26 o 
   8   6   6     1040.68     1010.57     37.52 o 
   9   6   6       67.68       52.55     26.57 o 
  10   6   6      177.82      185.51     38.59 o 
  11   6   6      192.00      224.83     92.54 o 
 -13   7   6      224.05      187.59     55.82 o 
 -12   7   6      445.30      469.34     45.99 o 
 -11   7   6        2.02       -0.70     34.42 o 
 -10   7   6        0.51       -7.51     24.09 o 
  -9   7   6       55.97       63.21     22.70 o 
  -8   7   6      326.27      324.55     21.87 o 
  -7   7   6      506.50      502.32     20.84 o 
  -6   7   6     4160.30     4062.26     77.93 o 
  -5   7   6        8.50       -8.86     12.08 o 
  -4   7   6       17.81       21.60     10.94 o 
  -3   7   6       56.17       28.07      8.87 o 
  -2   7   6     8768.67     9253.40    158.71 o 
  -1   7   6       18.14       44.47     11.48 o 
   0   7   6     2678.82     2748.88     83.16 o 
   1   7   6       10.27       -9.74      9.74 o 
   2   7   6     4820.11     4829.79     89.03 o 
   3   7   6      196.79      224.39     15.16 o 
   4   7   6     6712.40     6006.46    117.90 o 
   5   7   6      578.19      602.86     21.86 o 
   6   7   6      241.16      275.81     20.74 o 
   7   7   6      116.35      140.28     22.80 o 
   8   7   6     1111.93     1185.86     46.74 o 
   9   7   6        4.91      -21.03     25.96 o 
  10   7   6      996.17     1079.33     87.85 o 
  11   7   6      251.61      274.56     58.74 o 
 -12   8   6       94.54       93.43     40.78 o 
 -11   8   6       14.82       45.17     36.71 o 
 -10   8   6      464.12      503.34     35.75 o 
  -9   8   6      379.44      380.67     28.07 o 
  -8   8   6      219.81      237.43     21.44 o 
  -7   8   6        5.66       -3.33     17.06 o 
  -6   8   6     3496.16     3568.02     70.58 o 
  -5   8   6     1862.95     2034.91     46.04 o 
  -4   8   6     7250.15     7494.41    135.87 o 
  -3   8   6      557.06      618.46     19.45 o 
  -2   8   6      100.90       37.37     12.36 o 
  -1   8   6       23.60       -5.59     11.69 o 
   0   8   6     7899.69     8369.34    178.13 o 
   1   8   6      752.97      808.01     23.33 o 
   2   8   6     8821.25     8593.80    166.61 o 
   3   8   6      253.42      273.15     17.06 o 
   4   8   6       84.99      100.19     14.66 o 
   5   8   6      687.54      630.51     23.67 o 
   6   8   6     1964.44     1886.79     59.16 o 
   7   8   6        3.89        2.98     22.08 o 
   8   8   6      921.84      981.87     60.51 o 
   9   8   6       14.50       21.61     28.51 o 
  10   8   6       73.11       58.64     52.03 o 
 -12   9   6      126.57      150.09     53.17 o 
 -11   9   6        6.92       17.64     37.23 o 
 -10   9   6        2.81       87.73     34.68 o 
  -9   9   6      263.37      225.63     30.20 o 
  -8   9   6     1632.76     1650.57     56.39 o 
  -7   9   6     1008.52     1065.51     34.51 o 
  -6   9   6     5614.77     5738.90    107.83 o 
  -5   9   6       57.28       48.03     14.85 o 
  -4   9   6      625.72      760.81     23.40 o 
  -3   9   6      278.43      286.07     15.78 o 
  -2   9   6     2610.43     2828.49     61.07 o 
  -1   9   6        7.49      -13.33     13.33 o 
   0   9   6     2546.94     2495.52     60.96 o 
   1   9   6       30.73       24.01     15.24 o 
   2   9   6     2162.42     2334.12     53.00 o 
   3   9   6      394.30      373.14     17.61 o 
   4   9   6    12475.59    12977.45    249.24 o 
   5   9   6      888.66      932.40     32.69 o 
   6   9   6      263.47      282.14     32.84 o 
   7   9   6       35.53       17.06     27.35 o 
   8   9   6      453.19      416.90     37.21 o 
   9   9   6       51.34        3.37     30.02 o 
  10   9   6      248.38      276.74     67.52 o 
 -11  10   6      220.33      303.94     44.11 o 
 -10  10   6      870.85      863.24     53.78 o 
  -9  10   6       82.02       47.13     30.02 o 
  -8  10   6       98.39      116.41     49.79 o 
  -7  10   6       31.74       -4.11     20.14 o 
  -6  10   6     3733.57     4102.84     88.13 o 
  -5  10   6     4381.57     4165.28     88.22 o 
  -4  10   6     1934.52     2014.22     45.60 o 
  -3  10   6        2.10       -4.60     15.11 o 
  -2  10   6        5.45      -14.65     14.65 o 
  -1  10   6       17.21       14.44     14.74 o 
   0  10   6     2487.24     2567.54     57.36 o 
   1  10   6     2535.97     2519.22     56.82 o 
   2  10   6     3669.02     3694.87     72.51 o 
   3  10   6      503.66      509.13     23.14 o 
   4  10   6        0.36       33.14     21.24 o 
   5  10   6      221.56      146.09     32.26 o 
   6  10   6     2035.68     2049.46    130.87 o 
   7  10   6      462.79      461.82     56.38 o 
   8  10   6      297.61      242.75     35.27 o 
   9  10   6        3.58      -33.47     33.47 o 
  10  10   6       15.45      -23.76     55.79 o 
 -11  11   6       78.95       84.77     43.12 o 
 -10  11   6        3.90      -26.10     37.95 o 
  -9  11   6      107.02      120.44     37.85 o 
  -8  11   6      403.77      452.94     35.58 o 
  -7  11   6     1103.28     1066.41     40.23 o 
  -6  11   6     4405.37     4417.77    103.93 o 
  -5  11   6        8.14       18.32     18.40 o 
  -4  11   6       75.60       90.49     20.49 o 
  -3  11   6       74.90       77.91     17.54 o 
  -2  11   6     1057.75     1119.29     33.74 o 
  -1  11   6        9.19        5.94     16.36 o 
   0  11   6      504.82      549.97     23.68 o 
   1  11   6        0.14      -17.81     17.81 o 
   2  11   6     1573.66     1747.97     45.93 o 
   3  11   6     1003.04      900.93     33.90 o 
   4  11   6     7458.38     7569.06    184.53 o 
   5  11   6      544.12      536.28     37.36 o 
   6  11   6       66.50       72.14     43.70 o 
   7  11   6       47.75       38.77     31.41 o 
   8  11   6      397.11      536.22     78.59 o 
   9  11   6        2.17      -38.94     71.83 o 
 -10  12   6      512.26      490.12     49.75 o 
  -9  12   6      259.89      255.18     43.31 o 
  -8  12   6       91.76       80.49     34.25 o 
  -7  12   6        9.22        9.64     28.77 o 
  -6  12   6     2933.77     3136.10     80.60 o 
  -5  12   6      429.90      407.99     27.97 o 
  -4  12   6       66.69       53.54     25.88 o 
  -3  12   6       52.73       51.65     20.63 o 
  -2  12   6       13.76        6.65     19.62 o 
  -1  12   6        6.80      -19.11     19.11 o 
   0  12   6       76.81       71.02     20.57 o 
   1  12   6       21.93      -27.62     27.62 o 
   2  12   6     3334.76     3463.21     95.31 o 
   3  12   6      799.90      831.75     34.51 o 
   4  12   6        7.70       38.46     30.29 o 
   5  12   6      391.88      401.35     36.78 o 
   6  12   6      900.86      987.65     51.14 o 
   7  12   6      261.28      221.31     37.10 o 
   8  12   6      461.83      582.14     45.96 o 
   9  12   6       23.35      -18.23     74.31 o 
 -10  13   6        0.46       17.75     42.57 o 
  -9  13   6      250.17      205.69     43.92 o 
  -8  13   6      656.12      821.46     88.54 o 
  -7  13   6      957.79      923.49     45.79 o 
  -6  13   6     1638.53     1776.79     65.58 o 
  -5  13   6       11.57        5.65     23.60 o 
  -4  13   6      130.83      177.75     25.25 o 
  -3  13   6      445.30      395.24     27.64 o 
  -2  13   6     1620.06     1913.06     56.06 o 
  -1  13   6      191.51      173.62     26.71 o 
   0  13   6      297.30      302.80     25.82 o 
   1  13   6       32.02       -7.57     22.47 o 
   2  13   6      495.20      515.12     33.92 o 
   3  13   6     2190.90     2092.82     68.57 o 
   4  13   6     6111.89     6562.41    191.11 o 
   5  13   6      802.49      752.41     46.41 o 
   6  13   6        4.59       19.31     38.23 o 
   7  13   6        3.07      -10.80     35.06 o 
   8  13   6      439.08      532.12     60.77 o 
  -9  14   6      181.72      161.09     46.35 o 
  -8  14   6      188.12      223.97     44.87 o 
  -7  14   6        0.31       -3.92     43.22 o 
  -6  14   6      693.04      804.66     43.90 o 
  -5  14   6      957.82     1001.90     46.27 o 
  -4  14   6      969.48     1135.21     47.86 o 
  -3  14   6      325.88      341.76     28.67 o 
  -2  14   6       22.21      -23.24     23.24 o 
  -1  14   6        1.55       40.15     26.98 o 
   0  14   6      423.72      485.84     31.69 o 
   1  14   6      539.88      426.67     30.69 o 
   2  14   6      563.28      599.47     37.51 o 
   3  14   6      217.09      209.79     31.56 o 
   4  14   6        0.06      -31.94     31.94 o 
   5  14   6       43.89       36.86     34.99 o 
   6  14   6      110.46      169.98     38.94 o 
   7  14   6      123.38      164.36     53.20 o 
  -8  15   6       24.70        3.66     43.81 o 
  -7  15   6      156.07      187.88     43.67 o 
  -6  15   6      276.09      279.17     36.95 o 
  -5  15   6       61.47       90.12     34.59 o 
  -4  15   6      152.64      182.96     33.16 o 
  -3  15   6      163.32      142.22     31.65 o 
  -2  15   6      849.27      984.52     46.14 o 
  -1  15   6       20.43      -12.34     25.46 o 
   0  15   6      288.25      335.35     30.38 o 
   1  15   6        0.29      -21.75     31.36 o 
   2  15   6       49.13       39.16     30.80 o 
   3  15   6       77.55       26.46     30.79 o 
   4  15   6      448.44      517.41     44.59 o 
   5  15   6        3.11      -15.15     37.19 o 
   6  15   6       28.16      -65.90     65.90 o 
  -7  16   6       15.85      -21.13     43.23 o 
  -6  16   6      237.41      320.49     48.77 o 
  -5  16   6      595.49      560.14     51.92 o 
  -4  16   6      695.53      874.26     47.49 o 
  -3  16   6      167.72      130.96     33.77 o 
  -2  16   6        0.43        2.02     31.45 o 
  -1  16   6       21.52       17.34     31.51 o 
   0  16   6      312.33      383.01     37.69 o 
   1  16   6      406.97      368.12     37.57 o 
   2  16   6      260.68      361.11     38.02 o 
   3  16   6       48.70       23.58     32.82 o 
   4  16   6        6.76       10.99     48.30 o 
   5  16   6       15.03      -29.03     59.81 o 
  -5  17   6       57.89       10.01     43.58 o 
  -4  17   6       28.84        1.86     48.64 o 
  -3  17   6      592.46      458.95     41.87 o 
  -2  17   6      801.64      880.75     64.17 o 
  -1  17   6      168.09       98.84     35.64 o 
   0  17   6      230.45      201.67     36.38 o 
   1  17   6       48.83       10.32     34.74 o 
   2  17   6      310.66      329.62     39.77 o 
   3  17   6      368.65      241.11     38.89 o 
   4  17   6        3.74      -12.90     52.53 o 
  -3  18   6      190.74      174.14     73.02 o 
  -2  18   6        4.08        2.16     44.56 o 
  -1  18   6       18.34      -32.82     44.13 o 
   0  18   6      294.89      362.80     51.37 o 
   1  18   6      667.88      704.43     69.66 o 
 -13   1   7       30.29        3.61     55.60 o 
 -12   1   7       15.97      -28.55     28.55 o 
 -11   1   7        1.13       18.06     27.76 o 
 -10   1   7      301.55      294.64     22.62 o 
  -9   1   7      136.22      158.06     16.33 o 
  -8   1   7      493.20      508.82     18.66 o 
  -7   1   7        0.16       -2.54     11.09 o 
  -6   1   7        6.06        3.56      9.60 o 
  -5   1   7      747.10      848.64     22.95 o 
  -4   1   7      514.87      383.48     11.69 o 
  -3   1   7       26.86       37.71      6.26 o 
  -2   1   7      877.12      852.20     24.34 o 
  -1   1   7       92.10       97.60      8.88 o 
   0   1   7      202.31      234.10     10.27 o 
   1   1   7      704.45      655.60     26.31 o 
   2   1   7        4.60       -6.46      6.46 o 
   3   1   7        1.63        3.52      6.37 o 
   4   1   7      623.79      615.74     18.84 o 
   5   1   7       22.98       22.89      8.71 o 
   6   1   7       11.02        8.33     10.53 o 
   7   1   7     2292.60     2276.06     49.27 o 
   8   1   7      215.15      226.87     21.75 o 
   9   1   7       22.04       32.01     26.54 o 
  10   1   7        0.07      -28.26     28.26 o 
  11   1   7        0.82      -36.29     52.89 o 
 -13   2   7      121.71       54.27     47.13 o 
 -12   2   7      381.08      421.47     45.87 o 
 -11   2   7        0.01       -6.76     23.47 o 
 -10   2   7      241.39      255.39     22.44 o 
  -9   2   7        1.36        9.16     14.90 o 
  -8   2   7      126.50       91.62     13.99 o 
  -7   2   7        1.87      -11.12     11.12 o 
  -6   2   7      247.53      255.56     14.93 o 
  -5   2   7     2276.66     2460.49     51.28 o 
  -4   2   7       97.82      108.54      7.94 o 
  -3   2   7        0.99       -4.56      4.56 o 
  -2   2   7      380.84      382.23     15.88 o 
  -1   2   7      346.49      274.15     15.33 o 
   0   2   7      176.34      219.33     11.42 o 
   1   2   7      325.01      288.57     13.32 o 
   2   2   7       86.75      105.86      6.26 o 
   3   2   7       44.60       65.09     10.36 o 
   4   2   7     1407.43     1367.85     29.25 o 
   5   2   7      370.80      338.92     15.96 o 
   6   2   7       56.72       70.16     11.66 o 
   7   2   7       86.91       58.39     14.68 o 
   8   2   7      140.65      114.97     18.85 o 
   9   2   7        4.47       23.81     26.25 o 
  10   2   7       21.56        8.85     29.22 o 
  11   2   7        0.51       19.20     52.34 o 
 -13   3   7       42.89      -45.43     45.43 o 
 -12   3   7        4.23      -28.43     33.91 o 
 -11   3   7       24.41        5.92     23.80 o 
 -10   3   7        2.10      -20.19     20.19 o 
  -9   3   7       67.94       65.82     16.43 o 
  -8   3   7       71.39       76.70     14.05 o 
  -7   3   7       71.88       71.20     12.25 o 
  -6   3   7      102.33       95.06     11.69 o 
  -5   3   7      893.09      854.21     24.48 o 
  -4   3   7      754.76     1027.22     26.03 o 
  -3   3   7     7207.09     8178.99    148.85 o 
  -2   3   7       19.50        2.45      4.45 o 
  -1   3   7       78.22      116.02      9.85 o 
   0   3   7       49.09       49.41      8.04 o 
   1   3   7       76.80       51.96      8.21 o 
   2   3   7      790.75      822.48     19.58 o 
   3   3   7        6.69       -4.93      7.41 o 
   4   3   7      320.36      350.29     14.17 o 
   5   3   7       26.03       17.55      8.20 o 
   6   3   7       96.05       70.56     12.01 o 
   7   3   7     2523.39     2515.88     53.41 o 
   8   3   7      178.74      203.61     20.07 o 
   9   3   7        0.47      -16.70     26.19 o 
  10   3   7       11.74       28.95     49.43 o 
  11   3   7       15.84       21.05     52.77 o 
 -13   4   7        3.07       16.34     51.72 o 
 -12   4   7        0.14      -33.35     33.35 o 
 -11   4   7       11.90       -9.78     26.88 o 
 -10   4   7       83.16       84.14     21.08 o 
  -9   4   7        1.99        9.33     16.65 o 
  -8   4   7        6.60      -10.52     13.69 o 
  -7   4   7      205.80      206.41     15.32 o 
  -6   4   7      189.43      185.79     13.20 o 
  -5   4   7      834.72      942.51     26.53 o 
  -4   4   7       26.85       20.21      8.15 o 
  -3   4   7      194.83      191.10     15.35 o 
  -2   4   7       41.60       57.95      8.08 o 
  -1   4   7      988.73      961.99     34.50 o 
   0   4   7     1038.48     1019.35     37.49 o 
   1   4   7      113.12      134.52      8.11 o 
   2   4   7       52.72       50.72      8.10 o 
   3   4   7        0.72       -3.66      8.83 o 
   4   4   7      134.86      119.31     10.85 o 
   5   4   7      366.62      458.03     19.95 o 
   6   4   7       15.18       23.13     15.09 o 
   7   4   7      280.12      228.08     18.99 o 
   8   4   7        6.02        1.40     24.29 o 
   9   4   7       15.40       13.90     27.15 o 
  10   4   7       20.40      -12.96     35.82 o 
  11   4   7        6.47      -51.35     51.35 o 
 -13   5   7       10.21        7.78     48.19 o 
 -12   5   7        2.24      -34.13     34.13 o 
 -11   5   7        0.25       25.87     41.89 o 
 -10   5   7       25.35       43.72     25.65 o 
  -9   5   7      724.77      681.66     25.37 o 
  -8   5   7      754.67      769.49     23.42 o 
  -7   5   7      201.82      216.45     15.93 o 
  -6   5   7        8.55      -11.66     11.66 o 
  -5   5   7       17.97       -3.42      7.72 o 
  -4   5   7        9.32        9.83      8.91 o 
  -3   5   7     1550.35     1976.14     42.60 o 
  -2   5   7      422.12      405.44     13.78 o 
  -1   5   7        4.72        6.14      7.31 o 
   0   5   7       29.06       28.12      7.77 o 
   1   5   7       80.60      121.03      9.02 o 
   2   5   7     2502.28     2815.75     53.61 o 
   3   5   7      218.62      226.15     12.64 o 
   4   5   7       22.89       18.55     10.28 o 
   5   5   7       17.36       18.68     12.73 o 
   6   5   7      162.48      154.57     17.69 o 
   7   5   7      918.79      878.34     31.27 o 
   8   5   7       13.97        8.69     25.05 o 
   9   5   7       27.90       39.84     28.43 o 
  10   5   7        0.55      -35.59     35.59 o 
  11   5   7        2.26       12.16     51.85 o 
 -13   6   7        0.85       45.79     40.72 o 
 -12   6   7        0.18      -36.00     36.00 o 
 -11   6   7      302.20      251.12     37.74 o 
 -10   6   7       32.75        1.08     25.83 o 
  -9   6   7        0.58       -2.86     17.67 o 
  -8   6   7      170.00      170.87     17.66 o 
  -7   6   7       91.13       98.64     15.34 o 
  -6   6   7      155.04      214.32     15.05 o 
  -5   6   7       98.03       64.99     11.85 o 
  -4   6   7      154.31      163.14     11.52 o 
  -3   6   7        0.08       -5.79     10.40 o 
  -2   6   7      870.50      965.00     31.28 o 
  -1   6   7       99.89      106.25      9.63 o 
   0   6   7      839.03      911.07     45.18 o 
   1   6   7        7.13       -6.33      9.14 o 
   2   6   7      257.87      248.07     12.62 o 
   3   6   7       48.27       31.71     10.77 o 
   4   6   7      315.15      351.45     16.10 o 
   5   6   7      321.92      308.49     19.32 o 
   6   6   7       82.61       58.10     17.40 o 
   7   6   7       69.42       89.59     19.48 o 
   8   6   7       37.03      -15.55     25.58 o 
   9   6   7        1.45      -37.42     37.42 o 
  10   6   7      116.09      180.80     67.05 o 
  11   6   7        6.30       14.93     55.13 o 
 -12   7   7        0.27      -36.76     36.76 o 
 -11   7   7       76.99       63.52     36.05 o 
 -10   7   7      239.17      255.27     35.01 o 
  -9   7   7       83.11       60.12     35.59 o 
  -8   7   7     1116.63     1141.00     36.34 o 
  -7   7   7      173.01      197.55     17.40 o 
  -6   7   7        4.73      -12.27     13.56 o 
  -5   7   7      325.56      313.90     16.85 o 
  -4   7   7     1741.57     1771.29     55.95 o 
  -3   7   7      125.45      135.92     15.62 o 
  -2   7   7     1263.76     1483.57     37.72 o 
  -1   7   7        1.51       -9.41     10.05 o 
   0   7   7      205.74      286.49     20.56 o 
   1   7   7       89.29      107.30     11.42 o 
   2   7   7     2336.98     2278.60     46.36 o 
   3   7   7     1119.41     1197.12     35.02 o 
   4   7   7       63.45       65.54     15.68 o 
   5   7   7      115.80      106.93     18.52 o 
   6   7   7      233.64      257.47     27.53 o 
   7   7   7      838.98      885.17     37.26 o 
   8   7   7        5.16      -21.18     29.07 o 
   9   7   7       35.60        3.69     33.77 o 
  10   7   7       14.13       -5.81     36.38 o 
 -12   8   7       26.84        0.55     39.36 o 
 -11   8   7      355.50      289.83     70.25 o 
 -10   8   7        0.37       55.19     31.18 o 
  -9   8   7        0.17      -25.39     25.39 o 
  -8   8   7       59.76       68.47     22.20 o 
  -7   8   7       77.62       66.45     18.61 o 
  -6   8   7        5.20      -14.33     14.90 o 
  -5   8   7      624.44      724.25     23.01 o 
  -4   8   7      306.48      296.18     18.81 o 
  -3   8   7       93.15       61.29     11.72 o 
  -2   8   7      727.02      895.57     26.19 o 
  -1   8   7       59.30       50.36     11.70 o 
   0   8   7     1783.01     1988.94     70.56 o 
   1   8   7       20.00       26.52     11.85 o 
   2   8   7       16.20       19.06     14.63 o 
   3   8   7      181.33      218.45     16.84 o 
   4   8   7      273.19      274.81     19.86 o 
   5   8   7      216.45      188.88     20.12 o 
   6   8   7      139.48      161.26     23.61 o 
   7   8   7        7.19       -0.09     23.03 o 
   8   8   7        7.16      -36.33     36.33 o 
   9   8   7        1.26      -30.77     34.34 o 
  10   8   7      130.04       92.68     53.64 o 
 -12   9   7        0.08      -34.97     40.75 o 
 -11   9   7        2.41      -35.88     35.88 o 
 -10   9   7       55.54       87.10     30.79 o 
  -9   9   7        1.00       25.49     32.58 o 
  -8   9   7      128.72      102.11     24.26 o 
  -7   9   7       99.88       95.83     22.49 o 
  -6   9   7      134.13      137.00     19.46 o 
  -5   9   7     1511.39     1530.76     38.26 o 
  -4   9   7     1540.01     1656.44     52.59 o 
  -3   9   7       62.78       67.98     12.13 o 
  -2   9   7      733.93      693.68     25.05 o 
  -1   9   7        2.93      -13.43     13.43 o 
   0   9   7       15.97       44.62     15.82 o 
   1   9   7        2.11       13.68     14.56 o 
   2   9   7     2721.58     2700.72     60.00 o 
   3   9   7      270.59      275.18     21.75 o 
   4   9   7        1.64      -17.51     17.51 o 
   5   9   7        0.79        3.76     25.50 o 
   6   9   7      298.42      252.41     26.50 o 
   7   9   7       12.80      -26.87     26.87 o 
   8   9   7      176.72      203.68     54.63 o 
   9   9   7       69.48       81.09     38.44 o 
  10   9   7       23.92      -25.74     63.26 o 
 -11  10   7        8.27      -39.36     39.36 o 
 -10  10   7       47.99       42.60     38.16 o 
  -9  10   7        7.55       10.49     29.41 o 
  -8  10   7        7.03      -27.29     27.29 o 
  -7  10   7        2.34       -4.25     22.81 o 
  -6  10   7     1622.17     1634.96     50.82 o 
  -5  10   7      329.58      401.89     25.42 o 
  -4  10   7       23.48       13.18     16.90 o 
  -3  10   7        9.55      -16.52     16.52 o 
  -2  10   7      285.50      328.30     20.24 o 
  -1  10   7       15.79        4.90     15.11 o 
   0  10   7       69.56       54.45     15.95 o 
   1  10   7      198.44      178.44     19.58 o 
   2  10   7      123.91       95.62     17.49 o 
   3  10   7       99.32      106.05     18.27 o 
   4  10   7      409.45      412.13     28.22 o 
   5  10   7      127.79      171.85     25.02 o 
   6  10   7      651.59      733.88     41.54 o 
   7  10   7       16.54       45.49     36.09 o 
   8  10   7       33.78       18.64     40.97 o 
   9  10   7        1.80      -34.80     43.74 o 
 -11  11   7       14.74      -40.68     40.68 o 
 -10  11   7        8.42       44.96     39.69 o 
  -9  11   7      102.82       77.60     35.57 o 
  -8  11   7       78.78       65.18     30.36 o 
  -7  11   7       27.66       40.15     24.89 o 
  -6  11   7      145.42      285.53     33.18 o 
  -5  11   7       56.46       21.04     20.97 o 
  -4  11   7      173.66      173.68     22.12 o 
  -3  11   7      870.36      848.36     31.91 o 
  -2  11   7      109.88      110.14     17.98 o 
  -1  11   7        5.99      -12.54     16.45 o 
   0  11   7       46.04        0.00     16.89 o 
   1  11   7     1379.14     1417.31     44.84 o 
   2  11   7       12.45        4.27     19.94 o 
   3  11   7      283.36      252.39     24.18 o 
   4  11   7       15.82       29.82     25.25 o 
   5  11   7        9.96       33.93     28.37 o 
   6  11   7      246.98      233.46     33.95 o 
   7  11   7       27.89       39.68     33.10 o 
   8  11   7      174.37      151.47     45.58 o 
   9  11   7       28.06       42.49     74.74 o 
 -10  12   7        4.63      -39.81     39.81 o 
  -9  12   7        6.65      -22.25     38.78 o 
  -8  12   7        1.75       10.63     31.52 o 
  -7  12   7       59.23       73.86     30.01 o 
  -6  12   7       13.46       42.53     24.58 o 
  -5  12   7      377.63      360.16     26.98 o 
  -4  12   7        0.46       -5.95     21.41 o 
  -3  12   7       21.50      -13.10     22.48 o 
  -2  12   7        1.44      -12.80     21.29 o 
  -1  12   7      609.74      623.59     29.06 o 
   0  12   7      206.40      293.44     24.29 o 
   1  12   7      310.52      235.24     26.81 o 
   2  12   7        5.42       -1.50     24.09 o 
   3  12   7      321.17      342.62     27.19 o 
   4  12   7       97.90       98.79     29.86 o 
   5  12   7        4.85       -8.04     29.98 o 
   6  12   7      340.54      340.73     38.31 o 
   7  12   7        0.14       -4.40     48.75 o 
   8  12   7        4.08      -35.14     44.72 o 
  -9  13   7       12.20       38.47     41.17 o 
  -8  13   7        4.98       63.76     33.39 o 
  -7  13   7       21.70       -9.47     30.64 o 
  -6  13   7        6.04       38.39     29.28 o 
  -5  13   7        0.23      -16.26     24.19 o 
  -4  13   7       66.95      104.37     24.89 o 
  -3  13   7      400.85      408.08     28.30 o 
  -2  13   7       34.23      -20.72     22.02 o 
  -1  13   7       14.34      -21.84     21.84 o 
   0  13   7        7.53       20.67     22.58 o 
   1  13   7        2.40      -22.23     22.80 o 
   2  13   7       19.64      -12.20     27.15 o 
   3  13   7      500.23      373.77     32.88 o 
   4  13   7       67.05       47.04     31.83 o 
   5  13   7        4.52      -32.47     32.47 o 
   6  13   7       50.73       32.29     35.08 o 
   7  13   7       24.97       14.05     44.11 o 
  -9  14   7        1.31      -16.59     54.20 o 
  -8  14   7      125.77       52.04     44.88 o 
  -7  14   7      352.84      294.40     36.88 o 
  -6  14   7        4.67        6.62     30.93 o 
  -5  14   7        0.86       -7.71     30.11 o 
  -4  14   7       61.40       26.50     25.78 o 
  -3  14   7       17.73        2.94     24.79 o 
  -2  14   7      168.53      229.37     30.30 o 
  -1  14   7        1.51      -24.07     24.07 o 
   0  14   7      151.28      103.12     25.84 o 
   1  14   7       74.45      118.26     26.58 o 
   2  14   7        8.73        9.05     28.47 o 
   3  14   7       41.44        0.36     28.75 o 
   4  14   7        4.18       28.09     40.25 o 
   5  14   7      237.27      217.39     38.80 o 
   6  14   7      228.02      202.76    127.43 o 
   7  14   7       19.59        4.53     73.23 o 
  -8  15   7       82.31       58.89     71.18 o 
  -7  15   7       93.77      112.00     44.75 o 
  -6  15   7        7.63        1.14     33.72 o 
  -5  15   7       29.65       44.37     33.17 o 
  -4  15   7      285.66      279.16     35.66 o 
  -3  15   7      237.28      289.34     34.73 o 
  -2  15   7      391.43      327.28     30.87 o 
  -1  15   7       71.92      136.71     27.89 o 
   0  15   7       22.36       79.09     27.47 o 
   1  15   7       85.68       92.54     31.90 o 
   2  15   7      699.60      722.14     40.49 o 
   3  15   7       68.89       98.04     32.56 o 
   4  15   7        2.67      -35.92     35.92 o 
   5  15   7       22.61      -37.45     37.45 o 
   6  15   7        5.80      110.55     79.06 o 
  -6  16   7      158.38      183.07     47.25 o 
  -5  16   7        6.41      -17.40     34.18 o 
  -4  16   7        0.09       -9.67     33.48 o 
  -3  16   7       53.32        4.30     32.95 o 
  -2  16   7      811.46      721.84     44.35 o 
  -1  16   7      319.65      290.10     36.53 o 
   0  16   7      188.74      108.48     34.62 o 
   1  16   7        9.60       -8.90     33.40 o 
   2  16   7        3.18       30.08     33.90 o 
   3  16   7       62.82       63.90     34.06 o 
   4  16   7        0.84        1.32     38.78 o 
  -5  17   7        2.30       22.20     57.48 o 
  -4  17   7        0.85       -3.65     35.92 o 
  -3  17   7       71.29       93.87     36.82 o 
  -2  17   7      294.23      246.72     38.38 o 
  -1  17   7       30.35       -8.29     35.14 o 
   0  17   7        5.52       25.41     35.76 o 
   1  17   7       23.80       15.24     36.43 o 
   2  17   7       31.76       65.44     36.27 o 
   3  17   7        1.42       30.11     56.48 o 
 -13   0   8        1.69      -49.72     64.71 o 
 -12   0   8        3.16      -56.08     56.08 o 
 -11   0   8      124.62      117.75     41.17 o 
 -10   0   8      316.59      233.64     31.76 o 
  -9   0   8     2334.05     2455.75     70.09 o 
  -8   0   8     6381.59     6403.99    154.94 o 
  -7   0   8     1214.14     1068.29     37.46 o 
  -6   0   8     3170.28     3381.26     84.44 o 
  -5   0   8      186.82      175.62     17.14 o 
  -4   0   8     7921.02     7850.48    259.93 o 
  -3   0   8     2875.23     3127.22     87.78 o 
  -2   0   8    14479.14    14710.50    394.28 o 
   1   0   8      124.29      121.89      9.19 o 
   2   0   8     8088.96     6710.38    179.62 o 
   3   0   8       19.20       14.90     11.99 o 
   4   0   8    17301.46    16554.13    439.61 o 
   5   0   8      847.40      691.72     43.12 o 
   6   0   8       41.06       38.90     21.91 o 
   7   0   8      267.54      238.05     34.65 o 
   8   0   8     8744.65     8716.26    241.29 o 
   9   0   8      282.02      233.18     43.73 o 
  10   0   8     2016.83     2297.28    109.28 o 
  11   0   8       95.68       50.80     80.24 o 
 -13   1   8        4.99       -8.69     45.91 o 
 -12   1   8       57.06       -2.25     54.68 o 
 -11   1   8       46.90       -2.76     27.23 o 
 -10   1   8      892.47      904.43     31.91 o 
  -9   1   8      467.19      375.33     19.15 o 
  -8   1   8       49.18       58.09     14.04 o 
  -7   1   8      533.18      542.64     17.65 o 
  -6   1   8     8317.71     7999.11    133.41 o 
  -5   1   8     5175.53     5525.85    107.26 o 
  -4   1   8     9879.53    10077.75    166.74 o 
  -3   1   8      821.92      932.65     24.71 o 
  -2   1   8      191.43      150.42     17.94 o 
  -1   1   8      304.99      285.36     13.83 o 
   0   1   8    12965.31    11526.21    265.76 o 
   1   1   8      253.98      289.96     13.14 o 
   2   1   8     4303.22     3528.46     68.52 o 
   3   1   8      170.81      161.56      9.71 o 
   4   1   8     2916.40     2673.66     56.57 o 
   5   1   8       12.79       -0.77      7.54 o 
   6   1   8    11526.99    11121.28    212.32 o 
   7   1   8      698.86      717.23     31.17 o 
   8   1   8     1385.39     1385.11     42.17 o 
   9   1   8       58.00       73.80     28.48 o 
  10   1   8     1291.60     1393.21     65.60 o 
  11   1   8       52.89       42.38     56.79 o 
 -13   2   8       60.10       38.44     47.15 o 
 -12   2   8      490.40      550.84     54.86 o 
 -11   2   8        8.31       29.87     31.44 o 
 -10   2   8       26.90       37.03     21.58 o 
  -9   2   8      497.22      556.43     21.24 o 
  -8   2   8     4097.68     3905.56     70.36 o 
  -7   2   8      147.49      149.68     13.08 o 
  -6   2   8     2688.46     2600.99     51.04 o 
  -5   2   8        5.32       -6.84      8.83 o 
  -4   2   8     1053.08      933.28     24.17 o 
  -3   2   8     1130.44     1256.73     24.28 o 
  -2   2   8     6862.87     5958.53    162.97 o 
  -1   2   8      779.09      735.79     27.70 o 
   0   2   8      441.44      490.85     19.58 o 
   1   2   8      194.63      168.37     12.47 o 
   2   2   8     4760.34     3807.96     64.54 o 
   3   2   8      446.44      444.84     13.28 o 
   4   2   8     8949.75     8220.36    156.80 o 
   5   2   8      133.22      120.59     13.12 o 
   6   2   8      135.89      117.85     16.60 o 
   7   2   8       30.90       12.04     16.60 o 
   8   2   8     3476.38     3697.50     80.39 o 
   9   2   8       35.88       -5.17     34.90 o 
  10   2   8     1256.13     1293.40     80.59 o 
  11   2   8       48.72       37.52     55.52 o 
 -13   3   8       28.71      -46.89     46.89 o 
 -12   3   8      552.58      513.41     54.36 o 
 -11   3   8       85.30       49.54     28.21 o 
 -10   3   8       14.31       -9.45     21.47 o 
  -9   3   8       20.04       31.16     19.69 o 
  -8   3   8       91.24       95.05     14.66 o 
  -7   3   8      203.27      238.81     14.30 o 
  -6   3   8     5705.77     5616.71    110.58 o 
  -5   3   8       40.60       19.01      9.34 o 
  -4   3   8     2216.62     2118.88     41.51 o 
  -3   3   8      549.09      560.85     16.59 o 
  -2   3   8       66.38       67.95     14.06 o 
  -1   3   8        5.54       10.49     12.21 o 
   0   3   8    32366.74    31154.04    714.22 o 
   1   3   8       32.21       30.65      8.89 o 
   2   3   8     4385.99     3808.08     64.79 o 
   3   3   8       13.41        4.80      8.12 o 
   4   3   8     1836.04     1777.11     37.24 o 
   5   3   8       60.10       37.93     12.61 o 
   6   3   8     6825.48     6463.52    138.22 o 
   7   3   8       89.79       73.91     17.83 o 
   8   3   8      307.27      349.34     28.68 o 
   9   3   8       72.16       29.76     28.69 o 
  10   3   8      912.95      978.41     55.51 o 
  11   3   8       15.94       25.24     55.03 o 
 -13   4   8      455.53      529.56     60.25 o 
 -12   4   8      469.91      566.17     57.35 o 
 -11   4   8        0.07      -27.15     27.15 o 
 -10   4   8       73.33       82.76     23.53 o 
  -9   4   8      101.17       82.74     18.42 o 
  -8   4   8     4032.40     3984.00     72.23 o 
  -7   4   8      202.41      208.09     15.57 o 
  -6   4   8     1797.66     1664.47     40.00 o 
  -5   4   8       62.21       34.95     10.08 o 
  -4   4   8     1756.84     1773.80     42.32 o 
  -3   4   8       80.52      110.52      9.84 o 
  -2   4   8    12317.22    11528.06    312.23 o 
  -1   4   8     2357.33     2464.28     89.44 o 
   0   4   8     2433.57     2227.87     57.05 o 
   1   4   8       93.55       88.66     11.91 o 
   2   4   8    10126.63     9242.63    176.23 o 
   3   4   8      489.86      462.86     15.91 o 
   4   4   8     7628.00     7295.04    141.56 o 
   5   4   8       25.54       20.04     14.09 o 
   6   4   8       37.10       22.01     19.60 o 
   7   4   8      147.07      146.92     22.54 o 
   8   4   8      932.57      957.02     48.21 o 
   9   4   8       65.74       98.05     29.66 o 
  10   4   8     1037.75     1182.30    115.06 o 
 -13   5   8       19.55       69.75     51.38 o 
 -12   5   8      101.58       97.14     46.32 o 
 -11   5   8      215.14      290.92     32.88 o 
 -10   5   8     1447.62     1459.33     49.56 o 
  -9   5   8      176.31      157.74     20.90 o 
  -8   5   8      129.50      115.77     17.32 o 
  -7   5   8      102.51       83.44     14.83 o 
  -6   5   8     2752.71     2811.52     60.56 o 
  -5   5   8      987.27     1112.78     30.26 o 
  -4   5   8     6785.14     6580.59    127.72 o 
  -3   5   8       26.85       12.02     10.03 o 
  -2   5   8      770.58      741.30     21.13 o 
  -1   5   8     3278.54     3495.18     77.40 o 
   0   5   8    16142.72    17412.64    524.35 o 
   1   5   8      669.42      704.70     28.01 o 
   2   5   8     8354.37     7882.42    140.75 o 
   3   5   8       35.62       26.84     10.86 o 
   4   5   8     1929.99     1692.01     44.06 o 
   5   5   8     2413.16     2203.23     54.90 o 
   6   5   8      469.58      450.99     28.50 o 
   7   5   8       10.91      -14.07     21.76 o 
   8   5   8      106.58       74.65     31.40 o 
   9   5   8       73.41       26.24     29.47 o 
  10   5   8      764.13      772.70     75.43 o 
 -12   6   8       63.58      102.20     46.73 o 
 -11   6   8        0.28      -28.80     28.80 o 
 -10   6   8      232.01      175.20     29.06 o 
  -9   6   8      655.58      674.82     28.65 o 
  -8   6   8     3103.89     3262.01     71.88 o 
  -7   6   8        4.07        6.44     16.22 o 
  -6   6   8      739.07      726.41     24.57 o 
  -5   6   8        2.19      -11.09     11.09 o 
  -4   6   8     2342.96     2276.27     50.22 o 
  -3   6   8      178.01      230.13     13.66 o 
  -2   6   8    13644.61    13832.02    292.48 o 
  -1   6   8     2059.73     2283.63     60.97 o 
   0   6   8      963.24      888.54     52.50 o 
   1   6   8        0.83       -9.49      9.49 o 
   2   6   8     7618.78     7529.57    135.37 o 
   3   6   8      242.04      227.40     15.48 o 
   4   6   8     3451.82     3117.32     71.75 o 
   5   6   8      519.89      473.59     22.73 o 
   6   6   8        2.39      -21.14     22.92 o 
   7   6   8       38.08       33.10     26.98 o 
   8   6   8     1282.66     1343.85     52.62 o 
   9   6   8      258.11      216.61     46.10 o 
  10   6   8      841.90      821.48     99.06 o 
 -12   7   8      169.83      195.22     50.81 o 
 -11   7   8      339.90      278.50     40.14 o 
 -10   7   8      598.95      618.28     37.58 o 
  -9   7   8      340.61      372.64     25.18 o 
  -8   7   8      145.01      163.16     22.97 o 
  -7   7   8      156.02      122.83     18.67 o 
  -6   7   8     2683.17     2683.60     68.49 o 
  -5   7   8       38.18       47.17     14.84 o 
  -4   7   8     2156.08     2052.25     47.34 o 
  -3   7   8        3.83        2.48     11.31 o 
  -2   7   8        1.19       -2.03     10.65 o 
  -1   7   8      500.98      467.41     18.76 o 
   0   7   8    17367.65    18515.87    454.28 o 
   1   7   8     1368.75     1488.80     49.48 o 
   2   7   8     6591.82     6438.23    117.25 o 
   3   7   8       46.80        8.27     17.34 o 
   4   7   8      226.94      215.55     18.28 o 
   5   7   8     1651.42     1750.93     48.34 o 
   6   7   8     1501.90     1383.78     48.85 o 
   7   7   8       16.98       -9.48     29.77 o 
   8   7   8      175.30      251.81     41.38 o 
   9   7   8       36.21       43.29     35.63 o 
  10   7   8      319.82      345.33     45.34 o 
 -12   8   8      217.52      243.77     54.13 o 
 -11   8   8        0.06      -35.49     35.49 o 
 -10   8   8      115.53      130.00     31.24 o 
  -9   8   8      509.94      511.12     30.71 o 
  -8   8   8     3373.43     3298.90     81.52 o 
  -7   8   8      413.59      438.39     26.10 o 
  -6   8   8      170.76      168.16     18.79 o 
  -5   8   8        8.49        0.75     15.75 o 
  -4   8   8      573.77      626.30     22.55 o 
  -3   8   8      251.43      271.71     16.78 o 
  -2   8   8     2999.81     2845.36     96.28 o 
  -1   8   8      316.20      378.35     17.44 o 
   0   8   8      710.44      755.68     24.60 o 
   1   8   8      152.42      163.80     15.55 o 
   2   8   8     8205.63     8010.45    156.20 o 
   3   8   8     1116.42     1097.44     32.92 o 
   4   8   8     1046.16      982.70     34.07 o 
   5   8   8        0.38      -16.48     17.98 o 
   6   8   8        0.29       15.97     35.29 o 
   7   8   8        6.03       19.73     29.85 o 
   8   8   8     1175.13     1342.57    164.10 o 
   9   8   8      230.01      181.66     48.22 o 
 -11   9   8      402.76      379.49     57.16 o 
 -10   9   8      917.57      926.52     46.19 o 
  -9   9   8      225.31      220.76     31.61 o 
  -8   9   8        8.33      -23.10     23.10 o 
  -7   9   8      290.29      256.60     25.06 o 
  -6   9   8       41.62       63.51     23.58 o 
  -5   9   8      161.86      160.60     18.58 o 
  -4   9   8     2200.04     2198.04     52.15 o 
  -3   9   8       25.85       50.93     15.71 o 
  -2   9   8       94.77       99.34     15.57 o 
  -1   9   8        0.68      -14.22     14.22 o 
   0   9   8     4566.67     4995.11    119.60 o 
   1   9   8     2650.20     2676.16     82.70 o 
   2   9   8     7388.41     7473.15    147.28 o 
   3   9   8      160.14      172.49     18.77 o 
   4   9   8      635.90      628.88     27.65 o 
   5   9   8       98.96      120.83     23.73 o 
   6   9   8     2736.15     2885.48     94.48 o 
   7   9   8      640.37      801.86     55.01 o 
   8   9   8      386.09      436.12     64.61 o 
   9   9   8        5.60       16.24     38.35 o 
 -11  10   8        1.38      -20.29     80.95 o 
 -10  10   8      128.56      150.98     35.10 o 
  -9  10   8      495.21      482.04     37.75 o 
  -8  10   8     1878.21     1937.24     78.12 o 
  -7  10   8      547.36      603.58     37.68 o 
  -6  10   8        5.31       26.45     21.85 o 
  -5  10   8       59.70       79.67     20.99 o 
  -4  10   8      565.69      687.73     26.27 o 
  -3  10   8      122.51      173.75     32.84 o 
  -2  10   8     1068.41     1037.68     31.75 o 
  -1  10   8       11.27       -5.28     16.04 o 
   0  10   8      173.62      149.07     17.79 o 
   1  10   8      127.06       74.30     19.79 o 
   2  10   8     5182.51     5736.68    116.28 o 
   3  10   8     2662.38     2657.51     62.31 o 
   4  10   8     1209.13     1232.16     47.22 o 
   5  10   8       13.97      -15.89     23.40 o 
   6  10   8       63.59      109.05     39.85 o 
   7  10   8      168.48      134.03     40.96 o 
   8  10   8     1454.40     1760.18    116.65 o 
   9  10   8      363.82      250.66     80.57 o 
 -10  11   8      422.14      384.60     46.48 o 
  -9  11   8      206.42      214.99     35.17 o 
  -8  11   8       10.13       19.69     30.37 o 
  -7  11   8      427.31      396.63     29.99 o 
  -6  11   8      530.98      601.97     31.36 o 
  -5  11   8       29.14       56.32     22.25 o 
  -4  11   8      336.63      383.51     25.73 o 
  -3  11   8      148.11      148.44     21.54 o 
  -2  11   8       29.12       36.33     17.98 o 
  -1  11   8       21.83      -17.37     17.37 o 
   0  11   8     1398.90     1567.23     59.41 o 
   1  11   8       60.86       56.39     20.38 o 
   2  11   8      936.78     1000.66     44.70 o 
   3  11   8        0.14      -16.74     21.23 o 
   4  11   8      369.61      415.70     30.84 o 
   5  11   8       12.00      -12.13     35.54 o 
   6  11   8     1620.52     1678.86     84.79 o 
   7  11   8      536.41      445.86     50.81 o 
   8  11   8      230.24      259.37     49.52 o 
 -10  12   8       33.67       -1.74     51.74 o 
  -9  12   8      161.11      167.32     44.90 o 
  -8  12   8     1253.78     1295.55     53.99 o 
  -7  12   8     1552.58     1595.52     60.75 o 
  -6  12   8      586.84      679.31     34.41 o 
  -5  12   8        0.01      -19.88     23.15 o 
  -4  12   8      201.03      286.63     25.84 o 
  -3  12   8       37.70       24.42     21.97 o 
  -2  12   8     1239.26     1420.05     45.67 o 
  -1  12   8      367.08      371.42     26.03 o 
   0  12   8       21.43        9.22     21.46 o 
   1  12   8       42.04       35.66     24.66 o 
   2  12   8      677.66      717.97     36.27 o 
   3  12   8     1052.35      958.57     37.85 o 
   4  12   8      207.18      261.64     34.61 o 
   5  12   8       18.86       57.63     38.01 o 
   6  12   8       31.73       -1.49     40.88 o 
   7  12   8       63.63      -13.70     43.89 o 
  -9  13   8        2.39      -41.16     41.16 o 
  -8  13   8       45.93       19.99     34.22 o 
  -7  13   8     1048.18     1008.28     48.52 o 
  -6  13   8     2558.41     2671.06     86.04 o 
  -5  13   8      919.38      996.60     39.74 o 
  -4  13   8      700.81      770.08     35.50 o 
  -3  13   8       42.67       27.17     24.30 o 
  -2  13   8       28.17       13.78     23.37 o 
  -1  13   8      683.34      685.32     33.23 o 
   0  13   8     2723.23     3161.58     80.47 o 
   1  13   8      110.05       86.28     34.67 o 
   2  13   8      642.19      659.76     37.54 o 
   3  13   8       19.09       39.17     28.42 o 
   4  13   8      126.55       71.95     33.73 o 
   5  13   8      183.20      241.60     44.79 o 
   6  13   8     1143.15     1315.42    114.43 o 
   7  13   8      230.91      152.00     49.18 o 
  -8  14   8     1289.04     1171.29     55.30 o 
  -7  14   8     1837.24     1831.98     70.11 o 
  -6  14   8      424.21      374.56     37.97 o 
  -5  14   8       16.61      -26.72     26.72 o 
  -4  14   8      473.03      534.03     33.71 o 
  -3  14   8      527.46      474.43     37.28 o 
  -2  14   8     1466.31     1629.07     53.01 o 
  -1  14   8     1309.68     1255.83     49.42 o 
   0  14   8      156.60      186.40     28.03 o 
   1  14   8       20.00      -13.57     26.09 o 
   2  14   8      514.14      634.82     38.99 o 
   3  14   8       61.18        0.90     35.28 o 
   4  14   8      125.85      183.58     50.21 o 
   5  14   8        7.35       24.19     44.03 o 
   6  14   8        4.07       16.29     46.70 o 
  -7  15   8      294.79      242.68     39.66 o 
  -6  15   8      242.65      288.58     38.25 o 
  -5  15   8      197.29      228.23     36.56 o 
  -4  15   8      596.26      663.28     42.73 o 
  -3  15   8      163.83      128.19     28.99 o 
  -2  15   8        1.86       -5.77     27.24 o 
  -1  15   8      131.79       84.48     28.39 o 
   0  15   8      829.40     1013.61     42.25 o 
   1  15   8      612.76      567.17     42.77 o 
   2  15   8      436.27      432.97     34.26 o 
   3  15   8       12.76        8.56     37.81 o 
   4  15   8       50.38       26.32     60.18 o 
   5  15   8       65.20      -12.11     46.70 o 
  -6  16   8       63.25       86.35     43.13 o 
  -5  16   8        0.67      -35.23     35.33 o 
  -4  16   8      184.51      158.42     36.78 o 
  -3  16   8      281.34      209.73     37.08 o 
  -2  16   8      354.07      394.59     39.77 o 
  -1  16   8      351.40      298.40     38.25 o 
   0  16   8       54.97       44.95     45.01 o 
   1  16   8       40.25       45.07     34.76 o 
   2  16   8      628.41      718.08     52.98 o 
   3  16   8      315.21      320.59     86.85 o 
  -4  17   8       68.49      102.35     76.15 o 
  -3  17   8       47.34       15.74     37.22 o 
  -2  17   8        9.10       64.86     36.91 o 
  -1  17   8      216.22      195.12     43.71 o 
   0  17   8      709.56      843.39     79.98 o 
   1  17   8      217.26      285.88     63.87 o 
 -13   1   9       15.44      -13.68     46.90 o 
 -12   1   9      672.55      638.77    114.49 o 
 -11   1   9      619.38      658.82     46.81 o 
 -10   1   9       17.22       -8.53     22.83 o 
  -9   1   9       20.68       12.58     18.97 o 
  -8   1   9       96.90       71.60     16.90 o 
  -7   1   9      430.80      350.09     15.41 o 
  -6   1   9      941.21     1078.35     27.16 o 
  -5   1   9      102.80      102.17     10.44 o 
  -4   1   9       58.99       46.57      8.85 o 
  -3   1   9        0.35       -6.49      7.88 o 
  -2   1   9      232.63      246.04     24.68 o 
  -1   1   9      511.54      442.77     21.13 o 
   0   1   9     1930.51     1913.80     48.22 o 
   1   1   9       61.12       60.12     14.12 o 
   2   1   9       49.59       34.03      8.30 o 
   3   1   9        0.95        7.93     11.63 o 
   4   1   9       34.67       62.47     13.21 o 
   5   1   9      461.40      435.24     20.94 o 
   6   1   9      112.92       81.32     16.21 o 
   7   1   9       38.86       70.53     18.58 o 
   8   1   9        2.17        1.23     19.71 o 
   9   1   9        0.04       16.13     29.68 o 
  10   1   9       51.24       37.76     58.19 o 
 -13   2   9        0.67      -24.71     46.88 o 
 -12   2   9       39.57       34.16     44.00 o 
 -11   2   9      722.31      702.57     50.81 o 
 -10   2   9     1274.71     1307.20     45.96 o 
  -9   2   9       55.31       56.18     19.47 o 
  -8   2   9       72.39       82.94     16.05 o 
  -7   2   9        1.14      -13.13     13.13 o 
  -6   2   9      129.66      141.95     12.31 o 
  -5   2   9       26.47       -1.32      7.28 o 
  -4   2   9      488.43      455.73     14.98 o 
  -3   2   9      103.76      164.93      8.81 o 
  -2   2   9        0.30       -4.29     12.14 o 
  -1   2   9       19.56       26.88     12.15 o 
   0   2   9     1432.48     1470.75     39.97 o 
   1   2   9      346.23      468.45     19.87 o 
   2   2   9      218.08      228.09     10.06 o 
   3   2   9       26.36        0.53      9.75 o 
   4   2   9       90.50      113.67     13.89 o 
   5   2   9       32.92      -16.70     16.70 o 
   6   2   9      560.52      679.12     24.82 o 
   7   2   9      217.34      212.56     20.28 o 
   8   2   9       78.38       56.33     20.56 o 
   9   2   9        2.33      -29.24     29.24 o 
  10   2   9        0.02      -15.89     32.46 o 
 -13   3   9      134.69       72.10     50.66 o 
 -12   3   9      322.84      378.35     51.38 o 
 -11   3   9      199.32      163.88     35.12 o 
 -10   3   9      180.25      199.90     25.75 o 
  -9   3   9       61.84       77.49     20.16 o 
  -8   3   9       10.26      -13.71     15.39 o 
  -7   3   9       29.81       11.38     14.00 o 
  -6   3   9        1.23      -14.00     14.00 o 
  -5   3   9       94.39      134.22     11.95 o 
  -4   3   9       42.74       57.10      9.01 o 
  -3   3   9      322.12      361.67     11.79 o 
  -2   3   9       12.04       36.37     14.30 o 
  -1   3   9       19.27       18.20     13.66 o 
   0   3   9     1350.99     1567.43     43.61 o 
   1   3   9      161.42      147.87     14.50 o 
   2   3   9        4.07        1.00      7.72 o 
   3   3   9       32.23       48.97      9.28 o 
   4   3   9     1067.64      942.59     31.80 o 
   5   3   9      113.76      127.86     16.66 o 
   6   3   9        1.45       18.97     17.16 o 
   7   3   9       34.46       28.65     18.55 o 
   8   3   9        0.35       -0.73     19.96 o 
   9   3   9       83.69       82.16     41.38 o 
  10   3   9      174.57      161.84     41.70 o 
 -12   4   9        0.00      -16.00     49.94 o 
 -11   4   9        1.16       -2.45     33.14 o 
 -10   4   9      926.34      992.19     65.00 o 
  -9   4   9       26.74      -18.57     19.41 o 
  -8   4   9       69.50       66.78     16.56 o 
  -7   4   9        0.73      -15.18     15.18 o 
  -6   4   9       21.17       36.56     13.89 o 
  -5   4   9        5.76       -4.86     10.79 o 
  -4   4   9        3.25       -9.16      9.16 o 
  -3   4   9      875.67      918.61     26.15 o 
  -2   4   9       21.88        3.18     12.35 o 
  -1   4   9      113.59      132.65     16.97 o 
   0   4   9     1691.86     1677.21     50.87 o 
   1   4   9       79.86      120.16     13.23 o 
   2   4   9       20.73       14.88      8.68 o 
   3   4   9       62.12       61.69     11.79 o 
   4   4   9        0.07        9.06     15.97 o 
   5   4   9      107.22      118.90     19.64 o 
   6   4   9      353.17      363.43     25.89 o 
   7   4   9        6.56        4.93     21.51 o 
   8   4   9       68.60       88.81     28.25 o 
   9   4   9       13.45       -2.41     29.99 o 
  10   4   9        8.72       64.83     39.74 o 
 -12   5   9        5.29        5.63     46.12 o 
 -11   5   9        0.04       -9.06     34.33 o 
 -10   5   9       47.55       41.68     27.58 o 
  -9   5   9        9.57        7.32     22.25 o 
  -8   5   9      318.97      270.18     21.14 o 
  -7   5   9     1147.95     1211.59     35.86 o 
  -6   5   9        7.47        4.15     14.25 o 
  -5   5   9       43.49       48.81     13.17 o 
  -4   5   9        2.05       -3.60     11.31 o 
  -3   5   9       13.28        1.01     10.19 o 
  -2   5   9       43.73       20.50     14.12 o 
  -1   5   9       56.55        6.53      7.93 o 
   0   5   9     3751.80     4080.26    115.68 o 
   1   5   9        0.74        6.45      6.69 o 
   2   5   9       86.90      107.60     12.02 o 
   3   5   9       66.15       67.79     13.64 o 
   4   5   9      328.15      344.32     21.78 o 
   5   5   9     1164.45     1138.82     41.55 o 
   6   5   9       67.30       45.02     21.79 o 
   7   5   9       18.48       19.19     23.78 o 
   8   5   9       29.01      -21.73     28.07 o 
   9   5   9      135.30      183.70     33.29 o 
  10   5   9        1.82      -38.45     38.45 o 
 -12   6   9        2.70      -38.12     69.73 o 
 -11   6   9       14.85       -0.22     34.71 o 
 -10   6   9       37.53       36.48     32.10 o 
  -9   6   9       85.02       57.70     21.18 o 
  -8   6   9      309.04      282.17     21.79 o 
  -7   6   9       86.00       79.73     17.84 o 
  -6   6   9        6.51       -3.19     15.12 o 
  -5   6   9       20.53       35.33     14.24 o 
  -4   6   9      576.12      610.20     24.67 o 
  -3   6   9      117.79      100.60     15.72 o 
  -2   6   9      214.61      240.56     12.27 o 
  -1   6   9       14.74       -4.98      9.48 o 
   0   6   9     1572.55     1850.58     59.46 o 
   1   6   9      104.26       92.33     11.07 o 
   2   6   9       11.33       12.88     11.78 o 
   3   6   9      123.40      151.21     14.84 o 
   4   6   9       98.61       95.03     19.10 o 
   5   6   9      578.20      610.39     29.45 o 
   6   6   9       31.23       16.45     22.10 o 
   7   6   9       11.85       13.63     28.48 o 
   8   6   9      138.68      123.26     30.73 o 
   9   6   9       14.75       -3.45     36.65 o 
 -12   7   9       26.39       24.46     48.54 o 
 -11   7   9        6.09      -35.88     35.88 o 
 -10   7   9        2.65       28.69     34.11 o 
  -9   7   9        3.59      -23.25     23.25 o 
  -8   7   9      211.09      191.83     23.66 o 
  -7   7   9      541.03      552.92     27.66 o 
  -6   7   9       32.37       32.77     16.74 o 
  -5   7   9      267.79      296.87     18.42 o 
  -4   7   9       36.70       40.92     15.52 o 
  -3   7   9        0.09       -7.44     12.79 o 
  -2   7   9        3.47       10.43     12.58 o 
  -1   7   9      506.04      592.99     18.06 o 
   0   7   9      817.07      923.69     38.57 o 
   1   7   9        1.94        0.80     11.39 o 
   2   7   9       69.53       64.51     14.21 o 
   3   7   9      335.60      382.37     19.22 o 
   4   7   9       64.46       61.98     19.94 o 
   5   7   9     1304.50     1364.59     48.23 o 
   6   7   9        0.65        3.09     24.07 o 
   7   7   9        6.25       30.34     29.41 o 
   8   7   9      120.17      120.97     34.88 o 
   9   7   9       41.51       73.84     38.68 o 
 -11   8   9        6.82       -6.54     38.06 o 
 -10   8   9        2.03       -0.35     34.72 o 
  -9   8   9      134.61      122.73     28.86 o 
  -8   8   9       91.00       59.12     23.24 o 
  -7   8   9       24.03       21.68     21.83 o 
  -6   8   9        8.75       -5.81     17.37 o 
  -5   8   9      240.75      242.85     18.94 o 
  -4   8   9     1062.64     1176.73     33.44 o 
  -3   8   9       57.57       77.71     15.04 o 
  -2   8   9       46.65       46.01     14.09 o 
  -1   8   9       91.38       90.35     14.33 o 
   0   8   9        3.08      -15.46     15.46 o 
   1   8   9      225.70      264.63     17.30 o 
   2   8   9       76.81       87.49     16.11 o 
   3   8   9      431.03      386.51     20.56 o 
   4   8   9       21.09       46.81     21.37 o 
   5   8   9      127.63      127.66     24.34 o 
   6   8   9       68.24      110.72     33.36 o 
   7   8   9       29.74       29.60     31.70 o 
   8   8   9      269.93      327.92     69.94 o 
   9   8   9        0.18       30.55     50.33 o 
 -11   9   9      101.82      209.45     53.06 o 
 -10   9   9        1.34      -16.99     37.17 o 
  -9   9   9       26.68       29.34     34.86 o 
  -8   9   9        7.28      -21.81     23.77 o 
  -7   9   9       27.08       13.65     22.43 o 
  -6   9   9      214.28      230.49     23.13 o 
  -5   9   9       18.54       41.38     18.03 o 
  -4   9   9       74.48       71.58     17.15 o 
  -3   9   9        1.33       -7.73     15.69 o 
  -2   9   9      341.87      426.78     30.23 o 
  -1   9   9        7.58        6.80     15.31 o 
   0   9   9      348.26      360.67     19.11 o 
   1   9   9       39.81       41.11     17.70 o 
   2   9   9       27.97       44.37     17.00 o 
   3   9   9        9.39      -12.63     19.58 o 
   4   9   9     1954.20     2029.66     65.62 o 
   5   9   9      209.45      235.59     31.22 o 
   6   9   9        8.47      -11.50     40.97 o 
   7   9   9        2.51       56.98     39.91 o 
   8   9   9      124.71       65.43     44.76 o 
 -10  10   9        0.38       -8.77     39.13 o 
  -9  10   9        1.31      -18.93     35.56 o 
  -8  10   9       41.90       29.53     27.94 o 
  -7  10   9       37.41       57.82     24.72 o 
  -6  10   9       94.42       98.50     23.41 o 
  -5  10   9       20.32        0.27     20.91 o 
  -4  10   9      566.73      659.04     28.10 o 
  -3  10   9       38.97       50.21     17.59 o 
  -2  10   9      186.90      142.88     18.30 o 
  -1  10   9       43.82       22.13     16.93 o 
   0  10   9      380.06      414.99     21.68 o 
   1  10   9     1289.60     1363.16     48.89 o 
   2  10   9      376.88      454.50     27.58 o 
   3  10   9       26.89       -6.98     21.04 o 
   4  10   9       89.09       86.36     28.86 o 
   5  10   9      110.03       81.40     34.69 o 
   6  10   9       14.75       31.95     37.83 o 
   7  10   9       37.81       68.85     41.62 o 
   8  10   9      111.06      116.12     53.17 o 
 -10  11   9        1.47      -16.48     40.48 o 
  -9  11   9        1.59      -17.74     38.16 o 
  -8  11   9       43.84       11.32     36.75 o 
  -7  11   9      178.90      148.31     27.22 o 
  -6  11   9      907.00      830.80     35.67 o 
  -5  11   9        6.59       -2.73     21.92 o 
  -4  11   9        9.79        4.03     21.09 o 
  -3  11   9       13.13        5.99     20.39 o 
  -2  11   9       44.59       58.39     18.86 o 
  -1  11   9       25.75        5.29     18.30 o 
   0  11   9      476.38      400.86     26.20 o 
   1  11   9      141.19      107.25     24.14 o 
   2  11   9        3.86        6.16     24.43 o 
   3  11   9      110.50      134.56     27.27 o 
   4  11   9      910.58      957.38     61.33 o 
   5  11   9        5.21       16.87     36.77 o 
   6  11   9       11.72       27.68     40.06 o 
   7  11   9       24.52       59.19     54.84 o 
  -9  12   9       46.80       24.55     41.49 o 
  -8  12   9       64.36       38.84     38.48 o 
  -7  12   9       41.61       19.13     30.64 o 
  -6  12   9      100.04      153.08     28.49 o 
  -5  12   9       27.67       -8.67     23.88 o 
  -4  12   9      144.95      158.75     24.65 o 
  -3  12   9       60.97       85.26     22.81 o 
  -2  12   9        2.73       -9.31     21.69 o 
  -1  12   9        8.75       -9.57     21.84 o 
   0  12   9      132.28      192.69     24.15 o 
   1  12   9      149.28      138.99     23.86 o 
   2  12   9       57.34       14.50     30.02 o 
   3  12   9        4.16      -23.15     27.25 o 
   4  12   9       45.77        6.82     37.71 o 
   5  12   9       19.48       53.65     40.50 o 
   6  12   9       92.72       88.54     44.10 o 
   7  12   9        2.80      -44.88     44.88 o 
  -8  13   9      399.14      514.51     49.31 o 
  -7  13   9      862.42      698.64     50.22 o 
  -6  13   9        1.60       -0.08     30.09 o 
  -5  13   9      110.18       27.23     26.45 o 
  -4  13   9        0.21       14.09     24.87 o 
  -3  13   9        1.46       -5.13     24.18 o 
  -2  13   9       22.15       49.69     24.15 o 
  -1  13   9      612.81      607.58     32.01 o 
   0  13   9       22.83       65.54     24.70 o 
   1  13   9       33.89       28.51     39.56 o 
   2  13   9       81.47      114.88     34.42 o 
   3  13   9       85.20      102.67     43.65 o 
   4  13   9      623.66      592.61     65.25 o 
   5  13   9       98.46      164.96     45.76 o 
   6  13   9       16.63       -6.88     44.98 o 
  -7  14   9       28.63        3.15     39.71 o 
  -6  14   9       30.10       17.04     38.41 o 
  -5  14   9       55.00       77.59     31.74 o 
  -4  14   9      144.37       75.35     30.90 o 
  -3  14   9       61.73       46.56     29.81 o 
  -2  14   9       37.81       24.01     37.94 o 
  -1  14   9       15.88      -15.13     33.32 o 
   0  14   9        0.89        1.40     28.87 o 
   1  14   9       57.09       22.46     30.39 o 
   2  14   9      731.53      777.75     60.38 o 
   3  14   9      164.37      194.14     59.11 o 
   4  14   9       41.84      -28.87     74.80 o 
   5  14   9        2.28      -10.59     45.03 o 
  -6  15   9        4.82      -19.16     41.35 o 
  -5  15   9        0.43      -37.86     38.34 o 
  -4  15   9        3.37       35.89     32.62 o 
  -3  15   9        8.99      -20.09     31.73 o 
  -2  15   9        3.25       -1.09     31.38 o 
  -1  15   9       96.59       69.55     31.96 o 
   0  15   9      106.14       50.30     32.65 o 
   1  15   9       29.06       90.85     33.18 o 
   2  15   9       53.72       92.60     33.62 o 
   3  15   9      254.65      216.71     44.95 o 
   4  15   9      305.55      331.23     62.61 o 
  -5  16   9        8.15      -31.38     55.82 o 
  -4  16   9      111.79       92.42     42.73 o 
  -3  16   9        0.11      -41.23     41.23 o 
  -2  16   9        3.74        4.76     48.30 o 
  -1  16   9        3.21       23.52     40.57 o 
   0  16   9       87.19       60.99     34.64 o 
   1  16   9       10.68      -40.53     40.53 o 
   2  16   9      286.34      262.91     56.12 o 
 -12   0  10        4.09       -3.67     63.63 o 
 -11   0  10       49.85       48.53     43.03 o 
 -10   0  10     2339.90     2407.81     96.51 o 
  -9   0  10       28.48       -3.86     27.92 o 
  -8   0  10      161.11      102.31     26.01 o 
  -7   0  10      540.44      515.05     30.26 o 
  -6   0  10     3470.73     3181.67     93.18 o 
  -5   0  10       52.92       74.58     17.21 o 
  -4   0  10     3714.20     3874.01    133.00 o 
  -3   0  10        0.54       17.95     13.33 o 
  -2   0  10     1233.56     1208.91     48.05 o 
   1   0  10      482.02      486.88     18.00 o 
   2   0  10     1847.85     1921.96     57.26 o 
   3   0  10      265.28      258.69     24.81 o 
   4   0  10     6008.46     5553.54    153.70 o 
   5   0  10      467.49      391.22     38.48 o 
   6   0  10     2561.03     2498.03     80.79 o 
   7   0  10      886.39      918.17     46.17 o 
   8   0  10      116.38      143.92     32.70 o 
   9   0  10       73.80      138.78     46.91 o 
  10   0  10      298.83      298.44     84.77 o 
 -12   1  10       14.31      -15.62     43.87 o 
 -11   1  10       16.94       27.84     39.81 o 
 -10   1  10     1269.39     1111.38     40.36 o 
  -9   1  10     1032.92     1076.99     36.90 o 
  -8   1  10     3494.26     3354.16     74.49 o 
  -7   1  10      251.03      238.90     17.80 o 
  -6   1  10      288.31      264.58     16.34 o 
  -5   1  10        0.14        3.41     11.38 o 
  -4   1  10     3965.61     3674.11     67.98 o 
  -3   1  10      185.02      158.89     10.25 o 
  -2   1  10     5098.36     4860.17    133.78 o 
  -1   1  10       29.04      -29.21     29.55 o 
   0   1  10       15.62       23.60     10.64 o 
   1   1  10      322.83      306.26     16.75 o 
   2   1  10     8217.42     7439.10    141.10 o 
   3   1  10      266.51      271.91     15.20 o 
   4   1  10     4794.98     4487.31     97.00 o 
   5   1  10       24.62       34.58     14.93 o 
   6   1  10      250.18      256.10     19.58 o 
   7   1  10       20.64       -2.22     23.68 o 
   8   1  10     5241.65     5455.96    112.73 o 
   9   1  10      297.03      328.90     35.80 o 
  10   1  10      167.49      152.99     56.05 o 
 -12   2  10        4.51       14.48     44.80 o 
 -11   2  10      714.62      756.76     41.15 o 
 -10   2  10     1891.46     2007.52     59.04 o 
  -9   2  10        2.37       -5.92     19.96 o 
  -8   2  10      115.29       79.17     18.61 o 
  -7   2  10      403.90      516.18     21.80 o 
  -6   2  10     4243.97     4325.39     95.11 o 
  -5   2  10      238.30      295.14     16.19 o 
  -4   2  10     1830.64     1696.17     35.04 o 
  -3   2  10        0.36       -9.67      9.67 o 
  -2   2  10     1765.30     1587.96     51.05 o 
  -1   2  10      486.74      431.73     21.45 o 
   0   2  10    10822.27    10128.46    235.19 o 
   1   2  10      415.38      350.96     17.87 o 
   2   2  10      683.98      595.54     16.79 o 
   3   2  10       17.91       24.22     12.14 o 
   4   2  10     2100.07     1709.29     43.66 o 
   5   2  10     1407.18     1239.23     39.90 o 
   6   2  10     3788.12     3987.54     83.41 o 
   7   2  10      262.85      265.34     22.09 o 
   8   2  10       13.09       -5.11     21.80 o 
   9   2  10        1.84       13.79     31.49 o 
 -12   3  10        4.99      -26.07     46.29 o 
 -11   3  10       24.45       24.01     30.20 o 
 -10   3  10      857.21      765.15     34.86 o 
  -9   3  10      214.42      249.06     30.15 o 
  -8   3  10     1216.14     1161.87     36.04 o 
  -7   3  10      310.47      294.62     19.24 o 
  -6   3  10      284.07      319.01     24.89 o 
  -5   3  10       44.64       63.48     20.67 o 
  -4   3  10     3010.77     2812.56     57.70 o 
  -3   3  10      639.15      709.40     22.56 o 
  -2   3  10     7987.03     7558.22    207.46 o 
  -1   3  10        1.60      -15.33     15.33 o 
   0   3  10        2.21       25.93     13.98 o 
   1   3  10       33.98       19.26     13.93 o 
   2   3  10     6908.55     6430.00    124.13 o 
   3   3  10       47.68       35.11     12.69 o 
   4   3  10     2179.05     2055.24     50.22 o 
   5   3  10        0.21      -16.02     16.02 o 
   6   3  10      935.28      919.20     29.86 o 
   7   3  10        3.62       28.71     19.65 o 
   8   3  10     3516.07     3522.88     87.28 o 
   9   3  10       90.96       93.33     32.22 o 
 -12   4  10      233.51      173.60     50.15 o 
 -11   4  10      609.27      637.44     46.24 o 
 -10   4  10     1308.57     1308.10     69.73 o 
  -9   4  10        0.04       -8.52     22.94 o 
  -8   4  10      119.26      101.81     19.40 o 
  -7   4  10      968.71      973.32     33.80 o 
  -6   4  10     3972.83     4034.68     90.22 o 
  -5   4  10        3.92       -0.36     16.81 o 
  -4   4  10     2132.24     2115.93     42.42 o 
  -3   4  10        7.80       -2.20     15.35 o 
  -2   4  10     3377.97     3311.23    118.58 o 
  -1   4  10     1415.11     1282.86     68.16 o 
   0   4  10    19784.85    18594.38    429.19 o 
   1   4  10      568.59      478.11     27.07 o 
   2   4  10      841.97      810.15     27.10 o 
   3   4  10      114.89      117.39     24.55 o 
   4   4  10     3791.29     3650.17     91.70 o 
   5   4  10       27.40       54.44     25.00 o 
   6   4  10     3206.46     3149.49     84.52 o 
   7   4  10        2.50      -22.47     22.47 o 
   8   4  10       20.69       43.81     29.50 o 
   9   4  10        5.14       -3.42     31.77 o 
 -12   5  10      119.78       81.28     48.78 o 
 -11   5  10       16.10      -19.78     35.08 o 
 -10   5  10      438.28      409.16     30.32 o 
  -9   5  10      351.66      395.91     27.71 o 
  -8   5  10      853.90      841.34     32.35 o 
  -7   5  10      472.29      478.64     24.73 o 
  -6   5  10       64.75       36.05     16.78 o 
  -5   5  10        1.82      -14.40     14.40 o 
  -4   5  10     2281.04     2217.83     52.92 o 
  -3   5  10       22.47        8.20     10.35 o 
  -2   5  10    13729.00    13671.15    422.65 o 
  -1   5  10     1312.97     1202.87     63.31 o 
   0   5  10        2.35       37.23     35.80 o 
   1   5  10      321.53      303.72     27.12 o 
   2   5  10     5501.04     5454.58    117.34 o 
   3   5  10        3.93      -15.98     15.98 o 
   4   5  10     4202.00     3871.38     96.85 o 
   5   5  10       23.66        6.28     28.68 o 
   6   5  10      503.51      484.15     39.78 o 
   7   5  10       45.08       26.38     26.03 o 
   8   5  10     2038.49     2205.67     79.06 o 
   9   5  10        0.01      -31.86     31.86 o 
 -12   6  10      599.51      529.93     62.01 o 
 -11   6  10      309.88      302.65     56.46 o 
 -10   6  10      575.50      507.63     35.82 o 
  -9   6  10       11.83       13.03     23.66 o 
  -8   6  10       61.17       55.07     21.95 o 
  -7   6  10      158.13      209.32     21.52 o 
  -6   6  10     1131.01     1149.00     37.08 o 
  -5   6  10       74.58       41.04     16.23 o 
  -4   6  10     1082.72     1037.19     29.62 o 
  -3   6  10        3.26      -17.98     17.98 o 
  -2   6  10     2525.65     2729.69     86.68 o 
  -1   6  10     3834.11     3773.54     98.35 o 
   0   6  10    20553.52    21271.86    740.60 o 
   1   6  10     1801.61     2002.66     81.72 o 
   2   6  10      476.25      398.39     20.43 o 
   3   6  10        0.74      -15.57     17.28 o 
   4   6  10     4448.48     4178.23    104.70 o 
   5   6  10      679.61      664.65     31.53 o 
   6   6  10     2967.01     3028.96     94.87 o 
   7   6  10       28.16        5.12     32.88 o 
   8   6  10       31.09       75.58     31.78 o 
   9   6  10       16.75       11.13     56.00 o 
 -11   7  10       21.35      -17.38     38.10 o 
 -10   7  10      371.98      379.36     64.83 o 
  -9   7  10      525.16      555.33     35.88 o 
  -8   7  10      716.30      738.78     54.36 o 
  -7   7  10        1.99        0.86     23.94 o 
  -6   7  10      100.94       89.54     19.54 o 
  -5   7  10       23.61       -7.09     17.17 o 
  -4   7  10     1437.33     1529.23     42.81 o 
  -3   7  10      628.75      617.72     24.08 o 
  -2   7  10     5730.39     6078.99    129.90 o 
  -1   7  10      183.30      166.90     21.96 o 
   0   7  10       32.73       70.27     17.41 o 
   1   7  10      322.70      319.77     19.31 o 
   2   7  10     4797.21     4689.04    104.01 o 
   3   7  10      199.49      262.72     22.52 o 
   4   7  10     2338.90     2209.32     63.90 o 
   5   7  10       51.24       14.89     24.38 o 
   6   7  10      432.87      453.71     36.11 o 
   7   7  10        6.33       16.25     31.42 o 
   8   7  10     2073.74     2271.33     99.88 o 
 -11   8  10      616.85      533.03     58.55 o 
 -10   8  10      604.23      627.12     47.65 o 
  -9   8  10       57.87      115.55     45.10 o 
  -8   8  10      121.74      125.69     33.17 o 
  -7   8  10      114.52       83.46     27.95 o 
  -6   8  10      926.61     1011.43     39.46 o 
  -5   8  10        4.08       11.35     18.66 o 
  -4   8  10      728.60      694.54     29.37 o 
  -3   8  10        0.00      -17.52     17.52 o 
  -2   8  10     1602.46     1723.74     45.94 o 
  -1   8  10        4.03      -15.75     15.75 o 
   0   8  10     4516.54     4859.41    154.52 o 
   1   8  10      395.61      425.39     22.60 o 
   2   8  10      241.59      190.47     20.28 o 
   3   8  10        8.62      -16.35     18.90 o 
   4   8  10      413.24      443.26     28.42 o 
   5   8  10      162.63      180.55     26.32 o 
   6   8  10     2840.41     2867.30     95.19 o 
   7   8  10      327.75      287.04     44.15 o 
   8   8  10       60.21       98.28     65.79 o 
 -10   9  10      334.00      388.20     44.34 o 
  -9   9  10      500.44      491.50     37.43 o 
  -8   9  10     1602.89     1810.45     63.57 o 
  -7   9  10      295.44      315.74     29.87 o 
  -6   9  10       42.47       55.95     24.39 o 
  -5   9  10       42.34        9.44     20.23 o 
  -4   9  10      887.13      976.34     40.45 o 
  -3   9  10     1181.70     1203.79     48.37 o 
  -2   9  10     3060.84     3104.20     73.15 o 
  -1   9  10       16.49       14.08     17.82 o 
   0   9  10       14.45      -17.30     17.30 o 
   1   9  10        0.51      -20.19     20.19 o 
   2   9  10     1564.27     1695.91     70.49 o 
   3   9  10      827.01      867.34     33.14 o 
   4   9  10      709.04      644.81     39.76 o 
   5   9  10      174.09      207.18     32.43 o 
   6   9  10      166.69      107.51     43.90 o 
   7   9  10      310.99      286.25     46.16 o 
   8   9  10     1512.16     1566.56     85.15 o 
 -10  10  10      112.85       95.86     51.60 o 
  -9  10  10       13.27      -11.15     37.90 o 
  -8  10  10      101.62      104.43     31.36 o 
  -7  10  10      387.45      375.77     32.85 o 
  -6  10  10      914.81     1005.47     41.55 o 
  -5  10  10       53.41       53.26     24.41 o 
  -4  10  10      404.86      421.98     31.57 o 
  -3  10  10       37.74       57.05     20.40 o 
  -2  10  10      693.16      833.47     47.58 o 
  -1  10  10       84.62       70.01     20.08 o 
   0  10  10      440.98      497.26     29.86 o 
   1  10  10       13.22      -17.80     21.73 o 
   2  10  10       22.20       -4.45     21.28 o 
   3  10  10      158.90      188.03     27.17 o 
   4  10  10      202.18      189.99     32.27 o 
   5  10  10      308.75      314.25     36.34 o 
   6  10  10     1144.89     1229.20    114.76 o 
   7  10  10      334.62      274.45     47.37 o 
  -9  11  10      327.85      355.34     61.71 o 
  -8  11  10      845.71      938.28     62.57 o 
  -7  11  10       29.53      -17.03     31.01 o 
  -6  11  10       35.39       46.23     27.92 o 
  -5  11  10       14.46        7.75     26.00 o 
  -4  11  10      523.84      538.79     31.96 o 
  -3  11  10      379.12      354.06     28.45 o 
  -2  11  10      964.16     1037.91     41.73 o 
  -1  11  10        9.19       15.35     23.56 o 
   0  11  10        3.94       43.70     23.74 o 
   1  11  10       12.82       29.22     32.34 o 
   2  11  10       23.80       22.86     29.75 o 
   3  11  10     1073.87     1108.60     70.03 o 
   4  11  10      425.38      420.03     38.09 o 
   5  11  10       39.22      -28.92     38.74 o 
   6  11  10       88.06       59.82     43.14 o 
  -9  12  10        8.80      -23.90     41.96 o 
  -8  12  10       16.33       39.69     39.22 o 
  -7  12  10       21.75       36.85     31.62 o 
  -6  12  10      516.97      580.44     37.55 o 
  -5  12  10      635.11      665.93     37.44 o 
  -4  12  10      423.40      317.40     30.80 o 
  -3  12  10       28.33       29.76     26.44 o 
  -2  12  10      344.81      379.30     30.36 o 
  -1  12  10      352.17      312.32     29.66 o 
   0  12  10     2139.39     2386.69    101.13 o 
   1  12  10      276.17      300.50     29.43 o 
   2  12  10       23.99      -24.54     31.26 o 
   3  12  10       15.37      -16.18     28.84 o 
   4  12  10      234.04      349.30    127.48 o 
   5  12  10      349.69      309.78     71.18 o 
   6  12  10      851.72      953.29     64.90 o 
  -8  13  10      313.74      416.15     47.97 o 
  -7  13  10       75.76      163.31     41.85 o 
  -6  13  10       30.51      -13.28     30.70 o 
  -5  13  10      100.45       76.97     30.38 o 
  -4  13  10      777.69      887.48     44.91 o 
  -3  13  10     1441.22     1454.64     84.91 o 
  -2  13  10     1958.15     2181.87     75.60 o 
  -1  13  10      229.27      250.31     30.50 o 
   0  13  10       20.12      -27.83     27.83 o 
   1  13  10      658.31      627.29     37.92 o 
   2  13  10     1030.02     1223.44     57.09 o 
   3  13  10       20.39       18.91     35.18 o 
   4  13  10      432.81      482.40     72.75 o 
   5  13  10      139.33      173.53     46.87 o 
  -7  14  10       69.20       89.12     42.67 o 
  -6  14  10      504.15      555.24     48.98 o 
  -5  14  10      293.74      302.70     35.65 o 
  -4  14  10      376.44      381.44     35.86 o 
  -3  14  10       44.57       28.87     52.26 o 
  -2  14  10      616.44      716.10     52.87 o 
  -1  14  10      853.16      879.98     45.80 o 
   0  14  10     1196.81     1356.64     82.51 o 
   1  14  10      875.96      848.98     43.72 o 
   2  14  10      266.56      228.63     33.85 o 
   3  14  10       52.20       -1.42     37.62 o 
   4  14  10      164.02      167.47     48.73 o 
  -5  15  10       11.72       15.84     40.83 o 
  -4  15  10      319.68      412.48     38.60 o 
  -3  15  10      778.12      768.57     44.00 o 
  -2  15  10     1531.46     1611.55     91.96 o 
  -1  15  10      107.18       71.33     32.98 o 
   0  15  10       16.10      -18.32     32.21 o 
   1  15  10      492.35      453.31     39.02 o 
   2  15  10      791.33      909.79     47.04 o 
  -2  16  10      228.33      228.75     45.76 o 
  -1  16  10      263.99      150.73     44.99 o 
   0  16  10      664.61      759.95     92.76 o 
 -12   1  11       27.11       14.95     39.23 o 
 -11   1  11       64.19       61.31     46.95 o 
 -10   1  11       10.12      -11.77     29.19 o 
  -9   1  11        0.10      -20.28     20.28 o 
  -8   1  11       14.11       11.07     18.34 o 
  -7   1  11        2.03       -4.98     16.00 o 
  -6   1  11      150.34      163.62     15.84 o 
  -5   1  11       99.64      110.78     14.65 o 
  -4   1  11       72.54       77.13     13.55 o 
  -3   1  11        7.33        6.84     10.67 o 
  -2   1  11        3.68       11.53     13.80 o 
  -1   1  11        1.10       -8.86     15.95 o 
   0   1  11      238.77      244.47     14.93 o 
   1   1  11      116.26      139.01     24.97 o 
   2   1  11      127.68      149.97     14.39 o 
   3   1  11       60.01       66.79     13.78 o 
   4   1  11        1.83      -12.14     14.93 o 
   5   1  11       19.31       20.75     15.91 o 
   6   1  11      172.52      212.75     20.84 o 
   7   1  11        0.92      -19.90     19.90 o 
   8   1  11       12.56        3.65     22.43 o 
   9   1  11        9.62      -17.43     32.93 o 
 -12   2  11       57.70       72.58     39.80 o 
 -11   2  11       22.50       47.94     31.15 o 
 -10   2  11        1.89      -24.49     24.49 o 
  -9   2  11        0.25      -10.52     20.54 o 
  -8   2  11      183.07      176.99     20.20 o 
  -7   2  11      388.69      380.93     20.52 o 
  -6   2  11      634.80      611.62     23.94 o 
  -5   2  11        4.17       -0.70     13.34 o 
  -4   2  11        4.25        8.70     10.36 o 
  -3   2  11        1.14       18.86     19.55 o 
  -2   2  11      366.54      385.31     22.07 o 
  -1   2  11        3.33      -15.07     15.07 o 
   0   2  11      197.23      237.13     16.77 o 
   1   2  11        1.07      -14.94     16.89 o 
   2   2  11       97.25       54.56     17.50 o 
   3   2  11      178.51      116.97     14.30 o 
   4   2  11      730.92      679.58     24.38 o 
   5   2  11       64.16       45.35     17.66 o 
   6   2  11      169.20      189.55     20.08 o 
   7   2  11       28.80       44.93     24.65 o 
   8   2  11        0.40       39.54     22.58 o 
   9   2  11       45.47      100.82     34.32 o 
 -12   3  11        2.08      -40.36     40.36 o 
 -11   3  11        8.01      -12.74     30.88 o 
 -10   3  11       21.85       11.98     25.59 o 
  -9   3  11        8.45      -21.17     21.18 o 
  -8   3  11       38.72       40.14     19.05 o 
  -7   3  11       76.66       64.32     17.65 o 
  -6   3  11      427.54      420.82     21.18 o 
  -5   3  11       99.65      110.44     14.75 o 
  -4   3  11       13.43        3.83     11.75 o 
  -3   3  11      513.13      566.25     34.49 o 
  -2   3  11        3.79       14.59     22.10 o 
  -1   3  11        1.38        9.42     21.83 o 
   0   3  11      153.73      167.86     33.39 o 
   1   3  11      749.30      745.25     33.13 o 
   2   3  11      129.59      171.01     19.46 o 
   3   3  11        2.31       21.04     13.82 o 
   4   3  11       38.59       40.48     15.87 o 
   5   3  11      182.53      147.83     23.24 o 
   6   3  11      792.21      732.80     27.93 o 
   7   3  11        4.38        9.10     20.73 o 
   8   3  11       23.20       40.66     25.50 o 
   9   3  11       37.27       26.35     39.29 o 
 -12   4  11       30.93       55.80     39.86 o 
 -11   4  11        5.68        9.88     30.95 o 
 -10   4  11        4.21       -8.80     25.67 o 
  -9   4  11        0.97      -21.16     21.16 o 
  -8   4  11      123.03       80.74     19.93 o 
  -7   4  11      156.78      135.36     20.02 o 
  -6   4  11      130.96      156.13     18.13 o 
  -5   4  11       49.90       50.53     14.87 o 
  -4   4  11        3.93       17.29     12.77 o 
  -3   4  11      849.36      883.91     44.52 o 
  -2   4  11      255.23      263.93     28.87 o 
  -1   4  11      217.61      276.01     29.12 o 
   0   4  11      525.81      528.36     40.42 o 
   1   4  11       80.83       60.84     21.30 o 
   2   4  11       45.02       63.15     17.69 o 
   3   4  11        2.48       -2.68     16.57 o 
   4   4  11     1221.35     1215.57     49.26 o 
   5   4  11       59.32       50.67     21.60 o 
   6   4  11       34.99       30.83     23.94 o 
   7   4  11        3.80      -14.20     24.32 o 
   8   4  11      130.81      200.80     33.17 o 
 -11   5  11        6.89      -18.85     36.51 o 
 -10   5  11        5.99      -11.25     26.02 o 
  -9   5  11        0.59       -8.76     23.56 o 
  -8   5  11       73.33       48.18     21.93 o 
  -7   5  11       21.04       33.04     19.62 o 
  -6   5  11        1.28      -16.59     16.89 o 
  -5   5  11      103.77      117.08     16.59 o 
  -4   5  11       30.99       39.22     14.04 o 
  -3   5  11      176.41      193.43     20.82 o 
  -2   5  11       29.92       61.41     27.12 o 
  -1   5  11       41.68        9.49     26.30 o 
   0   5  11      179.96      160.16     29.53 o 
   1   5  11     1209.26     1331.30     51.72 o 
   2   5  11      583.83      625.24     27.90 o 
   3   5  11       32.08       26.73     17.51 o 
   4   5  11      134.58      112.74     25.35 o 
   5   5  11       35.68       39.80     22.36 o 
   6   5  11      330.72      316.43     29.08 o 
   7   5  11       88.30       83.74     29.73 o 
   8   5  11       22.45        4.38     31.74 o 
 -11   6  11        6.25        6.04     37.30 o 
 -10   6  11        0.00        6.12     26.91 o 
  -9   6  11        0.18      -24.28     24.28 o 
  -8   6  11      182.84      141.08     23.89 o 
  -7   6  11        9.38        3.36     20.03 o 
  -6   6  11        2.98       -2.03     22.17 o 
  -5   6  11        5.44       11.90     16.66 o 
  -4   6  11        0.09        0.13     14.92 o 
  -3   6  11       51.59       37.50     14.22 o 
  -2   6  11     1842.33     2027.64     79.18 o 
  -1   6  11      248.53      200.20     31.89 o 
   0   6  11       53.94       85.17     29.68 o 
   1   6  11       28.44       60.00     20.25 o 
   2   6  11      351.61      419.26     31.10 o 
   3   6  11      275.59      273.43     44.22 o 
   4   6  11       45.26       82.26     21.46 o 
   5   6  11      164.28      163.12     24.81 o 
   6   6  11        0.15      -24.67     24.67 o 
   7   6  11       24.47       19.96     33.44 o 
   8   6  11      152.42      179.09     34.47 o 
 -11   7  11        1.64       10.00     49.78 o 
 -10   7  11        0.72       13.81     35.87 o 
  -9   7  11      147.09      157.27     30.60 o 
  -8   7  11        3.08        3.28     26.89 o 
  -7   7  11       21.67       11.98     21.46 o 
  -6   7  11        0.53      -18.82     18.82 o 
  -5   7  11        6.94        9.61     17.96 o 
  -4   7  11      147.02      182.36     24.18 o 
  -3   7  11       30.82        8.39     15.54 o 
  -2   7  11       31.42       23.44     15.26 o 
  -1   7  11        0.13        4.91     21.94 o 
   0   7  11      191.93      190.89     24.10 o 
   1   7  11     1037.11     1059.55     34.32 o 
   2   7  11     1394.52     1431.21     42.66 o 
   3   7  11       24.93       31.30     20.32 o 
   4   7  11        0.37        3.23     22.15 o 
   5   7  11      466.49      488.01     31.03 o 
   6   7  11        3.33      -30.51     30.51 o 
   7   7  11      209.60      207.94     69.38 o 
   8   7  11        2.53      -37.65     37.65 o 
 -10   8  11        3.64       11.65     37.31 o 
  -9   8  11      106.39      104.10     30.79 o 
  -8   8  11      119.23      102.19     28.33 o 
  -7   8  11        3.48       -2.38     24.82 o 
  -6   8  11       78.76       75.17     21.33 o 
  -5   8  11        0.40      -18.91     18.91 o 
  -4   8  11       23.53       11.62     18.30 o 
  -3   8  11      146.86      120.08     18.38 o 
  -2   8  11     2668.94     3162.57     86.66 o 
  -1   8  11       90.54       41.63     22.35 o 
   0   8  11       28.60        3.70     16.65 o 
   1   8  11        0.50      -16.75     19.50 o 
   2   8  11      159.81      146.06     20.99 o 
   3   8  11      268.51      347.53     38.25 o 
   4   8  11      210.05      177.64     25.66 o 
   5   8  11      125.77       99.01     30.30 o 
   6   8  11        0.09       17.75     32.14 o 
   7   8  11       15.53       64.19     35.12 o 
 -10   9  11        7.73        4.25     39.99 o 
  -9   9  11      207.85      201.10     33.43 o 
  -8   9  11       31.41       90.70     29.96 o 
  -7   9  11       38.92       24.01     26.78 o 
  -6   9  11      178.61      172.69     26.79 o 
  -5   9  11      229.28      183.69     29.72 o 
  -4   9  11      376.44      400.66     24.35 o 
  -3   9  11       40.32       13.51     19.01 o 
  -2   9  11       33.20        3.88     18.82 o 
  -1   9  11      120.18       85.23     19.47 o 
   0   9  11      739.51      880.05     45.83 o 
   1   9  11       17.18       -1.91     21.38 o 
   2   9  11      677.36      730.98     31.02 o 
   3   9  11        8.34       -0.30     29.21 o 
   4   9  11       12.80       -5.84     38.70 o 
   5   9  11        7.51       18.04     30.65 o 
   6   9  11       60.89       21.16     33.93 o 
   7   9  11       88.43       83.94     43.35 o 
  -9  10  11        1.87      -14.93     38.84 o 
  -8  10  11        4.31       11.00     30.36 o 
  -7  10  11       26.53       34.16     30.96 o 
  -6  10  11      147.85      150.77     28.29 o 
  -5  10  11       18.48        9.27     24.91 o 
  -4  10  11        6.42      -19.79     21.07 o 
  -3  10  11       66.56       46.73     21.08 o 
  -2  10  11      212.74      241.42     22.54 o 
  -1  10  11       13.56        2.16     25.77 o 
   0  10  11      345.72      361.61     26.97 o 
   1  10  11        0.27       17.41     23.60 o 
   2  10  11       10.94       29.51     23.71 o 
   3  10  11      636.79      583.46     34.31 o 
   4  10  11        8.06        9.27     36.23 o 
   5  10  11       12.98      -16.92     31.85 o 
   6  10  11       27.93       66.23     41.71 o 
  -9  11  11        0.23      -13.96     40.85 o 
  -8  11  11        6.43       21.17     32.23 o 
  -7  11  11        3.56      -29.55     29.55 o 
  -6  11  11        6.41      -25.08     27.96 o 
  -5  11  11       57.16      -21.98     26.51 o 
  -4  11  11        5.47       26.90     25.58 o 
  -3  11  11      228.51      177.62     26.82 o 
  -2  11  11        0.23       -5.16     23.87 o 
  -1  11  11        3.89        7.04     23.84 o 
   0  11  11      177.20      210.93     33.19 o 
   1  11  11        3.36       -5.45     29.06 o 
   2  11  11      137.91       85.58     31.34 o 
   3  11  11        0.63      -24.20     27.55 o 
   4  11  11        3.27        9.80     32.15 o 
   5  11  11       12.59      -19.71     39.08 o 
   6  11  11      352.04      261.33     72.48 o 
  -8  12  11        1.56       -2.22     40.48 o 
  -7  12  11       42.38       33.90     32.52 o 
  -6  12  11      130.58      109.95     36.15 o 
  -5  12  11        1.76       22.35     41.13 o 
  -4  12  11       11.25      -22.68     27.36 o 
  -3  12  11       98.30       75.81     27.64 o 
  -2  12  11        6.49        9.78     25.91 o 
  -1  12  11      122.05       76.99     26.75 o 
   0  12  11       11.07       45.83     28.96 o 
   1  12  11      107.04       94.01     27.27 o 
   2  12  11      232.51      230.39     35.67 o 
   3  12  11      199.38      177.13     32.56 o 
   4  12  11       22.37       11.34     39.78 o 
   5  12  11        0.29      -41.26     41.26 o 
  -7  13  11        1.25      -19.27     40.14 o 
  -6  13  11       79.69       90.13     39.28 o 
  -5  13  11       28.67       17.75     30.53 o 
  -4  13  11        6.67      -29.09     29.09 o 
  -3  13  11      175.15       96.57     30.05 o 
  -2  13  11       17.64       36.75     28.79 o 
  -1  13  11        4.20        6.76     28.19 o 
   0  13  11       10.54       65.21     28.66 o 
   1  13  11       35.45       73.36     32.93 o 
   2  13  11      114.70       93.17     36.37 o 
   3  13  11       32.09       -3.61     37.41 o 
   4  13  11        5.48      -35.47     42.65 o 
  -6  14  11      132.40       55.01     54.80 o 
  -5  14  11       10.00      -18.88     32.12 o 
  -4  14  11        0.70       36.88     31.70 o 
  -3  14  11        0.50      -30.52     30.52 o 
  -2  14  11       92.36      130.64     41.86 o 
  -1  14  11        0.23       21.22     42.05 o 
   0  14  11       11.59       21.24     30.94 o 
   1  14  11       57.16       71.04     31.51 o 
   2  14  11      258.50      328.16     35.97 o 
  -3  15  11        0.73       18.04     33.56 o 
  -2  15  11        3.88      -15.99     32.67 o 
  -1  15  11        0.06       13.47     32.96 o 
   0  15  11      246.67      306.66     36.95 o 
 -12   0  12       53.49      121.77     73.45 o 
 -11   0  12      307.14      336.39     51.04 o 
 -10   0  12      496.50      579.18     43.01 o 
  -9   0  12     1230.84     1450.81     61.77 o 
  -8   0  12     1988.07     1991.54     70.45 o 
  -7   0  12       53.71       70.74     25.07 o 
  -6   0  12       33.10       16.96     21.65 o 
  -5   0  12      695.00      673.18     30.52 o 
  -4   0  12    12990.54    12933.01    425.03 o 
  -3   0  12     1929.01     1947.66     72.79 o 
  -2   0  12    10499.65    10822.38    364.59 o 
   2   0  12     5524.41     4960.14    163.89 o 
   3   0  12      375.05      301.35     27.81 o 
   4   0  12      504.25      569.52     31.38 o 
   5   0  12       79.48       86.71     25.05 o 
   6   0  12     1834.84     1668.00     64.45 o 
   7   0  12       15.70       26.09     29.98 o 
   8   0  12     3857.80     4348.16    133.85 o 
 -11   1  12      431.51      434.35     37.86 o 
 -10   1  12       75.88       81.05     24.64 o 
  -9   1  12        4.62       14.48     21.53 o 
  -8   1  12      632.57      532.05     25.28 o 
  -7   1  12      388.21      399.28     21.22 o 
  -6   1  12     3215.39     3087.39     65.11 o 
  -5   1  12      538.28      539.31     21.57 o 
  -4   1  12      901.91      929.99     28.39 o 
  -3   1  12      247.53      286.74     40.51 o 
  -2   1  12     8911.55     9232.14    304.77 o 
  -1   1  12      717.33      554.38     47.24 o 
   0   1  12     3044.65     2868.95     82.21 o 
   1   1  12      161.84      148.02     18.55 o 
   2   1  12        9.35       28.06     14.21 o 
   3   1  12      388.58      321.12     17.93 o 
   4   1  12     2021.04     1983.50     50.12 o 
   5   1  12        5.52       -4.18     16.92 o 
   6   1  12     3991.97     3739.59     80.25 o 
   7   1  12       93.00       48.54     21.91 o 
   8   1  12      143.55      113.41     25.45 o 
 -11   2  12      153.03      151.25     33.96 o 
 -10   2  12      152.25       66.64     26.92 o 
  -9   2  12       95.73      111.74     22.64 o 
  -8   2  12      974.13      964.44     31.76 o 
  -7   2  12        8.54       -5.42     16.81 o 
  -6   2  12        7.91       -2.32     24.23 o 
  -5   2  12      249.06      284.22     17.60 o 
  -4   2  12     3030.99     2851.43     64.17 o 
  -3   2  12      258.51      249.43     27.58 o 
  -2   2  12     8454.62     8739.87    322.92 o 
  -1   2  12       30.22      -22.99     22.99 o 
   0   2  12      762.36      612.33     28.40 o 
   1   2  12      431.36      427.41     26.31 o 
   2   2  12     5101.51     4626.01    128.69 o 
   3   2  12      110.30      100.81     15.10 o 
   4   2  12      443.95      489.07     22.55 o 
   5   2  12       95.81       75.67     17.95 o 
   6   2  12     1897.60     1840.37     48.79 o 
   7   2  12       19.61       17.08     21.53 o 
   8   2  12     1422.60     1425.64     50.70 o 
 -11   3  12      302.45      353.05     41.57 o 
 -10   3  12       70.56      -26.11     26.11 o 
  -9   3  12        1.05      -21.54     21.54 o 
  -8   3  12       70.38       46.43     19.98 o 
  -7   3  12      128.41       52.68     17.88 o 
  -6   3  12     1063.50     1017.13     33.76 o 
  -5   3  12       46.38       23.26     14.81 o 
  -4   3  12      279.26      268.22     15.47 o 
  -3   3  12       33.46       33.44     31.93 o 
  -2   3  12     8846.42     9005.35    300.03 o 
  -1   3  12     1063.54      882.38     45.86 o 
   0   3  12     3739.96     3612.85    322.33 o 
   1   3  12      169.75      177.76     29.70 o 
   2   3  12       46.94       57.83     19.84 o 
   3   3  12        4.02      -14.44     14.44 o 
   4   3  12     3303.10     3041.59     70.23 o 
   5   3  12        9.86       15.08     18.85 o 
   6   3  12     2879.80     2751.32     63.74 o 
   7   3  12       39.99       39.33     21.91 o 
   8   3  12       31.47       10.90     27.41 o 
 -11   4  12       99.63      126.79     34.41 o 
 -10   4  12      324.66      291.40     30.04 o 
  -9   4  12        3.24       13.87     22.25 o 
  -8   4  12      145.78      147.83     21.42 o 
  -7   4  12       86.60       73.79     20.25 o 
  -6   4  12        2.57       -1.65     17.16 o 
  -5   4  12       27.58       13.03     15.45 o 
  -4   4  12     1633.89     1541.21     40.12 o 
  -3   4  12       14.96       14.06     27.34 o 
  -2   4  12     3609.46     3639.09    130.93 o 
  -1   4  12       27.75      -27.35     27.35 o 
   0   4  12      986.70     1040.47     55.95 o 
   1   4  12       44.46        8.15     23.10 o 
   2   4  12     8052.06     8050.51    191.52 o 
   3   4  12        4.66        3.17     19.82 o 
   4   4  12      859.77      810.19     51.58 o 
   5   4  12       26.12      -12.98     22.49 o 
   6   4  12     1641.94     1657.14     57.25 o 
   7   4  12        1.99      -25.53     25.53 o 
   8   4  12      492.19      589.31     50.49 o 
 -11   5  12      300.64      361.03     49.56 o 
 -10   5  12      176.02      200.19     29.47 o 
  -9   5  12        1.03      -22.91     24.38 o 
  -8   5  12       41.15       10.49     22.53 o 
  -7   5  12       37.68       30.75     20.47 o 
  -6   5  12     1043.59     1052.58     35.16 o 
  -5   5  12      112.37      108.47     17.11 o 
  -4   5  12      177.64      177.10     16.02 o 
  -3   5  12        6.36      -31.98     31.98 o 
  -2   5  12      562.07      606.68     41.52 o 
  -1   5  12       76.42       59.48     30.48 o 
   0   5  12     4550.74     4486.16    159.39 o 
   1   5  12        9.59      -13.90     24.77 o 
   2   5  12       74.32       95.17     21.13 o 
   3   5  12      171.22      150.40     28.47 o 
   4   5  12     2965.25     2922.96     78.68 o 
   5   5  12      656.69      632.28     34.61 o 
   6   5  12     2383.99     2299.10     69.96 o 
   7   5  12       52.21       56.31     30.51 o 
 -11   6  12      112.06      107.90     51.47 o 
 -10   6  12      550.93      509.52     38.82 o 
  -9   6  12      486.74      490.05     31.43 o 
  -8   6  12      929.40      880.78     50.04 o 
  -7   6  12        5.25       -0.41     20.99 o 
  -6   6  12       15.59       -8.06     18.83 o 
  -5   6  12      203.77      185.24     19.00 o 
  -4   6  12     2684.68     2734.76     64.29 o 
  -3   6  12       38.69       22.75     21.36 o 
  -2   6  12     1080.04      982.43     53.80 o 
  -1   6  12       84.15       92.49     33.03 o 
   0   6  12      424.33      497.36     41.29 o 
   1   6  12       19.59       -3.73     26.22 o 
   2   6  12     5862.43     5924.49    145.62 o 
   3   6  12       75.39      126.30     33.86 o 
   4   6  12     1048.02     1050.76     40.90 o 
   5   6  12       11.56      -17.43     24.46 o 
   6   6  12     1584.85     1685.46     59.64 o 
   7   6  12      100.07       34.07     34.60 o 
 -10   7  12      223.51      254.56     35.66 o 
  -9   7  12       27.14        2.56     29.04 o 
  -8   7  12      757.21      719.34     38.61 o 
  -7   7  12       57.76       32.10     22.47 o 
  -6   7  12      701.91      696.77     29.38 o 
  -5   7  12      336.03      398.71     23.26 o 
  -4   7  12      349.26      311.46     20.85 o 
  -3   7  12       29.71      -18.43     18.43 o 
  -2   7  12     1220.73     1294.58     51.92 o 
  -1   7  12       60.15       51.35     23.61 o 
   0   7  12     1154.05     1176.88     63.83 o 
   1   7  12       14.37       11.22     28.79 o 
   2   7  12       75.84       82.98     19.32 o 
   3   7  12       53.94       13.27     21.62 o 
   4   7  12     3741.26     3907.46    101.81 o 
   5   7  12      229.64      240.93     28.34 o 
   6   7  12     1616.56     1799.44     72.50 o 
   7   7  12       59.76       43.55     36.23 o 
 -10   8  12      765.92      772.86     80.81 o 
  -9   8  12     1256.96     1228.22     58.26 o 
  -8   8  12     1141.55      977.15     43.06 o 
  -7   8  12       27.94      -13.98     25.35 o 
  -6   8  12       12.53       19.09     21.99 o 
  -5   8  12      196.27      212.67     22.39 o 
  -4   8  12     2377.74     2372.64     60.13 o 
  -3   8  12      732.29      713.74     27.41 o 
  -2   8  12     1517.63     1459.01     43.44 o 
  -1   8  12       23.85       52.45     32.57 o 
   0   8  12       94.90       82.93     26.39 o 
   1   8  12       25.70      -25.70     25.70 o 
   2   8  12     3243.34     3269.59     78.89 o 
   3   8  12      999.95     1054.95     40.88 o 
   4   8  12      577.59      508.24     31.90 o 
   5   8  12       36.84       42.11     31.02 o 
   6   8  12      700.65      793.56     47.10 o 
  -9   9  12        0.27       32.58     32.09 o 
  -8   9  12      221.72      227.23     32.38 o 
  -7   9  12      379.28      380.79     32.53 o 
  -6   9  12     1632.68     1644.39     61.07 o 
  -5   9  12      560.17      575.62     29.46 o 
  -4   9  12      302.49      255.57     23.32 o 
  -3   9  12      101.73       77.48     20.34 o 
  -2   9  12     1225.55     1225.26     69.29 o 
  -1   9  12      179.55      125.54     27.77 o 
   0   9  12     1049.57     1128.37     37.12 o 
   1   9  12        0.65      -22.51     22.51 o 
   2   9  12       18.81       72.63     22.78 o 
   3   9  12      243.97      244.97     27.81 o 
   4   9  12     1771.96     1948.58     72.39 o 
   5   9  12       84.51       68.12     33.27 o 
   6   9  12     1048.45     1141.30     67.46 o 
  -9  10  12      603.35      672.38     59.50 o 
  -8  10  12      157.95      118.08     32.52 o 
  -7  10  12       46.57       29.62     29.28 o 
  -6  10  12       24.58       31.73     27.71 o 
  -5  10  12      359.88      316.70     29.68 o 
  -4  10  12     3931.15     4030.59    108.01 o 
  -3  10  12      574.26      651.99     30.71 o 
  -2  10  12      421.34      415.59     34.23 o 
  -1  10  12        1.75      -20.57     20.57 o 
   0  10  12      254.17      316.03     24.38 o 
   1  10  12       66.30       54.14     25.35 o 
   2  10  12     1360.84     1334.35     88.25 o 
   3  10  12      248.38      208.08     29.77 o 
   4  10  12      207.01      261.04     34.93 o 
   5  10  12       20.80       26.98     33.95 o 
  -8  11  12      131.17      128.49     34.34 o 
  -7  11  12      135.60      148.47     34.17 o 
  -6  11  12      593.75      632.70     38.02 o 
  -5  11  12      599.11      525.85     34.56 o 
  -4  11  12      247.15      251.57     29.03 o 
  -3  11  12      139.83      119.29     41.60 o 
  -2  11  12      411.14      488.41     38.19 o 
  -1  11  12       83.76       51.37     25.14 o 
   0  11  12     1062.87     1079.33     42.61 o 
   1  11  12       65.17       55.78     25.84 o 
   2  11  12        1.48        8.56     31.43 o 
   3  11  12       12.89       -4.41     29.11 o 
   4  11  12      801.10      835.94     47.84 o 
  -7  12  12       10.72       -8.72     32.61 o 
  -6  12  12        7.94      -14.27     31.04 o 
  -5  12  12      363.91      395.54     34.57 o 
  -4  12  12     2011.30     2069.59     75.84 o 
  -3  12  12      490.60      490.81     47.28 o 
  -2  12  12      287.36      394.80     34.47 o 
  -1  12  12       35.49       10.80     26.68 o 
   0  12  12      236.17      250.58     29.73 o 
   1  12  12        9.27       -6.67     27.02 o 
   2  12  12       11.07       -6.93     33.66 o 
   3  12  12       67.44        6.04     35.13 o 
  -6  13  12      483.18      606.51     64.00 o 
  -5  13  12      349.69      387.01     54.24 o 
  -4  13  12      115.84       77.01     30.90 o 
  -3  13  12       34.87       -1.05     29.41 o 
  -2  13  12      657.13      805.48     53.02 o 
  -1  13  12      850.94      810.03     43.92 o 
   0  13  12     1669.77     1833.83    181.95 o 
   1  13  12      140.41      139.33     31.30 o 
   2  13  12       38.80      -21.74     29.81 o 
  -4  14  12      533.42      504.64     62.50 o 
  -3  14  12      453.39      515.19     38.75 o 
  -2  14  12      454.69      519.14     51.59 o 
  -1  14  12      104.83       82.82     41.22 o 
   0  14  12       70.51       87.10     31.85 o 
 -11   1  13        0.20      -32.23     32.23 o 
 -10   1  13        2.81      -24.18     24.18 o 
  -9   1  13        6.01        6.71     21.90 o 
  -8   1  13       54.88       63.29     20.55 o 
  -7   1  13       72.15       78.01     18.44 o 
  -6   1  13       34.92       23.83     16.00 o 
  -5   1  13       16.43       37.76     15.62 o 
  -4   1  13      418.01      466.62     22.32 o 
  -3   1  13      925.46      977.70     49.51 o 
  -2   1  13        0.35      -20.60     31.82 o 
  -1   1  13       74.38       85.64     33.44 o 
   0   1  13        0.49       12.94     31.49 o 
   1   1  13        3.56        0.96     21.96 o 
   2   1  13       86.51       37.50     39.37 o 
   3   1  13        4.31       10.27     19.63 o 
   4   1  13       30.00       26.83     16.42 o 
   5   1  13       28.61       24.99     18.44 o 
   6   1  13        4.36        6.30     20.22 o 
   7   1  13        7.06       20.48     22.78 o 
 -11   2  13       32.32      -32.41     32.41 o 
 -10   2  13      126.96      135.04     28.26 o 
  -9   2  13        6.06      -16.73     25.88 o 
  -8   2  13        3.38       -6.29     19.88 o 
  -7   2  13       22.76      -11.83     17.76 o 
  -6   2  13      231.87      242.24     20.93 o 
  -5   2  13      190.19      191.73     17.23 o 
  -4   2  13      107.76      117.21     16.93 o 
  -3   2  13       78.11      155.76     30.95 o 
  -2   2  13       41.72       21.21     25.32 o 
  -1   2  13      237.28      210.45     28.43 o 
   0   2  13       33.73       34.28     33.49 o 
   1   2  13       34.97       15.31     20.71 o 
   2   2  13       16.19        5.44     19.70 o 
   3   2  13        7.02      -10.63     15.22 o 
   4   2  13       27.41       44.93     19.04 o 
   5   2  13       46.64       32.35     18.88 o 
   6   2  13      261.87      271.33     23.19 o 
   7   2  13       63.46       35.74     23.04 o 
 -11   3  13        3.50      -46.98     46.98 o 
 -10   3  13       10.60       12.94     27.11 o 
  -9   3  13       63.91        6.14     22.58 o 
  -8   3  13       16.71       36.85     20.53 o 
  -7   3  13      107.79       92.24     18.89 o 
  -6   3  13      127.33      161.25     19.09 o 
  -5   3  13        0.90        8.43     15.15 o 
  -4   3  13        9.32      -19.36     19.36 o 
  -3   3  13      791.08      845.65     45.70 o 
  -2   3  13     1075.30     1020.36     55.72 o 
  -1   3  13     1455.34     1578.56    147.17 o 
   0   3  13       14.61      -22.32     27.44 o 
   1   3  13        0.06      -22.51     22.51 o 
   2   3  13       27.87       55.69     28.84 o 
   3   3  13      427.01      395.87     21.86 o 
   4   3  13       61.45       46.80     18.21 o 
   5   3  13        4.68      -12.87     20.19 o 
   6   3  13        3.51       18.02     22.38 o 
   7   3  13        0.94        1.21     23.16 o 
 -10   4  13        3.84      -31.08     31.08 o 
  -9   4  13       16.61      -14.14     23.18 o 
  -8   4  13        0.24       -3.56     20.82 o 
  -7   4  13       17.07       11.33     20.52 o 
  -6   4  13       24.29       28.65     18.23 o 
  -5   4  13       30.87       18.35     16.04 o 
  -4   4  13       22.05        7.27     20.17 o 
  -3   4  13       38.33       72.52     30.87 o 
  -2   4  13       58.97       86.33     48.70 o 
  -1   4  13      885.28      938.15     70.54 o 
   0   4  13        5.44       25.04     38.45 o 
   1   4  13        5.57       48.97     25.18 o 
   2   4  13        3.89       34.76     31.15 o 
   3   4  13        6.02      -10.52     22.68 o 
   4   4  13       30.22       16.90     27.38 o 
   5   4  13       30.06       73.86     24.96 o 
   6   4  13       32.71        0.11     26.76 o 
   7   4  13        0.26      -28.22     29.84 o 
 -10   5  13        1.79       -9.33     28.02 o 
  -9   5  13       50.13        9.65     26.13 o 
  -8   5  13      435.26      397.70     27.99 o 
  -7   5  13       58.87       69.07     24.84 o 
  -6   5  13       11.89       10.31     18.66 o 
  -5   5  13       21.40       -5.58     16.66 o 
  -4   5  13        5.70      -21.57     21.57 o 
  -3   5  13        1.40       27.52     32.37 o 
  -2   5  13       13.77       58.92     32.65 o 
  -1   5  13      560.03      688.93     60.94 o 
   0   5  13       12.40       18.31     48.64 o 
   1   5  13        8.44      -26.57     26.57 o 
   2   5  13      187.64      210.52     31.39 o 
   3   5  13      264.41      249.06     22.93 o 
   4   5  13       14.49       34.22     22.32 o 
   5   5  13       36.37       23.82     25.16 o 
   6   5  13       11.21       -3.19     27.46 o 
 -10   6  13       19.10       16.22     41.85 o 
  -9   6  13        0.21        7.37     26.29 o 
  -8   6  13        0.21       30.76     24.31 o 
  -7   6  13       15.93      -21.81     21.81 o 
  -6   6  13       26.75       -3.91     19.82 o 
  -5   6  13       92.80       67.79     18.44 o 
  -4   6  13        5.11       -9.22     22.70 o 
  -3   6  13       29.74       44.60     43.25 o 
  -2   6  13       25.02       54.01     34.55 o 
  -1   6  13        6.22      -26.70     33.34 o 
   0   6  13      506.21      640.87     51.88 o 
   1   6  13      296.93      274.75     33.08 o 
   2   6  13      283.73      396.38     28.12 o 
   3   6  13        3.00      -10.66     20.78 o 
   4   6  13       87.60      104.66     24.74 o 
   5   6  13      171.66      168.77     32.76 o 
   6   6  13       40.34       38.46     51.14 o 
  -9   7  13       26.52       26.08     30.60 o 
  -8   7  13       75.67       87.42     28.25 o 
  -7   7  13       35.42       66.26     23.62 o 
  -6   7  13       10.50       15.48     24.87 o 
  -5   7  13       22.87       -9.10     19.25 o 
  -4   7  13       24.32       33.44     17.95 o 
  -3   7  13        0.64      -23.81     23.81 o 
  -2   7  13      616.00      723.26     52.36 o 
  -1   7  13       21.80       23.16     37.11 o 
   0   7  13      102.84       81.57     38.94 o 
   1   7  13        0.21       15.54     38.02 o 
   2   7  13      736.52      844.57     37.66 o 
   3   7  13      130.06       69.47     23.19 o 
   4   7  13      554.52      610.49     33.57 o 
   5   7  13       59.13       57.39     31.79 o 
   6   7  13       14.80       38.90     69.19 o 
  -9   8  13        0.13      -30.32     31.00 o 
  -8   8  13        0.70      -28.60     28.60 o 
  -7   8  13        5.72        9.68     27.62 o 
  -6   8  13        0.50      -22.14     22.14 o 
  -5   8  13      452.92      518.29     36.14 o 
  -4   8  13       14.65       37.06     19.97 o 
  -3   8  13        0.80      -20.02     26.84 o 
  -2   8  13       16.08       36.27     30.87 o 
  -1   8  13      150.07       79.09     37.53 o 
   0   8  13      770.66      870.07     43.10 o 
   1   8  13      247.41      242.59     31.51 o 
   2   8  13      528.08      533.83     27.65 o 
   3   8  13       15.58       42.22     24.32 o 
   4   8  13      151.16      151.90     27.84 o 
   5   8  13       79.50      115.74     33.43 o 
  -8   9  13        6.22       40.54     31.68 o 
  -7   9  13       70.34       35.04     27.96 o 
  -6   9  13        5.32      -16.57     26.94 o 
  -5   9  13       21.20        2.68     22.56 o 
  -4   9  13      233.42      279.90     25.29 o 
  -3   9  13      274.46      212.27     22.31 o 
  -2   9  13      307.85      360.93     23.70 o 
  -1   9  13        5.55       25.75     29.95 o 
   0   9  13       36.18       43.68     19.33 o 
   1   9  13       19.28       10.59     30.31 o 
   2   9  13      456.66      505.44     31.61 o 
   3   9  13        1.33      -23.88     25.33 o 
   4   9  13      252.30      285.98     35.20 o 
   5   9  13       30.68       88.45     38.63 o 
  -8  10  13        2.10      -42.63     75.66 o 
  -7  10  13        0.19      -24.26     29.53 o 
  -6  10  13        1.80      -14.86     27.33 o 
  -5  10  13        1.18       24.20     26.32 o 
  -4  10  13      215.02      240.36     27.63 o 
  -3  10  13        1.69        8.95     21.87 o 
  -2  10  13        2.27        0.17     21.57 o 
  -1  10  13       19.30       27.49     21.54 o 
   0  10  13      325.19      371.36     46.55 o 
   1  10  13       10.35      -21.62     21.62 o 
   2  10  13       26.82       64.22     30.20 o 
   3  10  13        0.06       12.45     57.19 o 
   4  10  13        2.32       26.59     32.86 o 
  -7  11  13        0.38       -9.04     31.31 o 
  -6  11  13        0.31        7.80     29.65 o 
  -5  11  13       14.44       15.09     38.03 o 
  -4  11  13      118.13      198.19     48.09 o 
  -3  11  13       24.33       27.33     25.43 o 
  -2  11  13      234.92      278.26     28.41 o 
  -1  11  13       26.05        7.38     24.92 o 
   0  11  13        0.31      -24.43     24.43 o 
   1  11  13        4.29       -7.76     25.43 o 
   2  11  13      264.39      206.85     34.52 o 
   3  11  13      432.79      388.57     43.72 o 
  -5  12  13        0.71        0.67     29.90 o 
  -4  12  13       11.38      -10.45     28.85 o 
  -3  12  13       19.54      -27.31     27.31 o 
  -2  12  13        3.30       29.24     27.58 o 
  -1  12  13        4.32      -26.66     26.66 o 
   0  12  13       19.44       -8.72     27.08 o 
   1  12  13      837.14      852.17     74.82 o 
   2  12  13       82.41       91.25     36.47 o 
  -3  13  13       18.01        7.91     36.98 o 
  -2  13  13        2.77      -29.08     29.08 o 
  -1  13  13       28.09       11.34     33.42 o 
 -10   0  14       35.32       65.41     36.24 o 
  -9   0  14       12.63       53.73     32.91 o 
  -8   0  14      541.07      459.47     38.05 o 
  -7   0  14      656.72      701.43     37.66 o 
  -6   0  14     1636.89     1662.96     59.41 o 
  -5   0  14       39.80       27.00     21.17 o 
  -4   0  14        0.37       27.84     29.07 o 
  -3   0  14     2228.02     2270.24    125.76 o 
   2   0  14      900.28      811.88     65.95 o 
   3   0  14       95.52       48.62     32.47 o 
   4   0  14     5281.11     4481.32    128.77 o 
   5   0  14        3.85      -26.32     26.32 o 
   6   0  14      501.41      583.08     39.49 o 
 -10   1  14      133.78       67.38     26.16 o 
  -9   1  14        2.65       25.75     23.15 o 
  -8   1  14      378.90      361.75     26.34 o 
  -7   1  14        3.04      -16.51     18.36 o 
  -6   1  14      274.12      220.96     20.44 o 
  -5   1  14      304.57      354.44     24.72 o 
  -4   1  14     8309.77     8717.78    238.63 o 
  -3   1  14     2742.41     2777.58    103.35 o 
  -2   1  14      444.72      453.96     48.53 o 
  -1   1  14        0.61      -26.42     36.67 o 
   0   1  14     1849.33     1845.83    109.58 o 
   1   1  14       31.75      -25.56     33.00 o 
   2   1  14     5042.77     4667.87    130.35 o 
   3   1  14       42.50       12.21     16.52 o 
   4   1  14      143.21      117.24     18.61 o 
   5   1  14       69.95       60.51     19.70 o 
   6   1  14     1138.17     1087.54     36.10 o 
 -10   2  14       33.88      -25.91     27.39 o 
  -9   2  14        8.75       10.85     23.10 o 
  -8   2  14      244.99      178.17     22.48 o 
  -7   2  14      278.55      280.99     28.87 o 
  -6   2  14     1689.66     1623.60     45.59 o 
  -5   2  14      102.83      104.98     24.28 o 
  -4   2  14        4.06       20.47     21.60 o 
  -3   2  14      171.16      177.13     31.76 o 
  -2   2  14     1441.99     1371.91     93.62 o 
  -1   2  14      802.14      803.50     45.12 o 
   0   2  14     2610.03     2534.16    148.14 o 
   1   2  14       11.95        0.37     35.43 o 
   2   2  14      220.63      166.75     30.07 o 
   3   2  14        3.46       14.81     16.87 o 
   4   2  14     5447.68     4964.02    112.19 o 
   5   2  14        3.30       -2.97     26.08 o 
   6   2  14      431.38      453.47     26.62 o 
 -10   3  14      593.14      474.98     33.17 o 
  -9   3  14       23.24       37.87     23.84 o 
  -8   3  14      117.65      123.79     22.06 o 
  -7   3  14        2.04        1.95     19.02 o 
  -6   3  14      577.86      507.71     24.61 o 
  -5   3  14      669.67      704.09     26.43 o 
  -4   3  14     3638.03     3831.16    139.87 o 
  -3   3  14       12.92      -30.64     30.64 o 
  -2   3  14      157.10      200.53     33.58 o 
  -1   3  14        0.04       21.03     30.68 o 
   0   3  14     1571.15     1692.57     79.81 o 
   1   3  14        6.37      -24.18     24.18 o 
   2   3  14     1734.82     1780.09     76.75 o 
   3   3  14        9.42       -8.76     24.51 o 
   4   3  14       84.87      113.80     23.84 o 
   5   3  14       20.60       47.59     25.38 o 
   6   3  14     1709.32     1650.70     53.56 o 
 -10   4  14       27.56        3.22     46.37 o 
  -9   4  14       50.69       69.63     24.15 o 
  -8   4  14      204.12      161.74     22.99 o 
  -7   4  14      372.40      413.08     25.71 o 
  -6   4  14     1704.25     1644.44     46.85 o 
  -5   4  14       10.30        2.03     16.45 o 
  -4   4  14        3.11      -10.51     32.12 o 
  -3   4  14        0.75       -2.41     33.25 o 
  -2   4  14      429.87      454.70     71.29 o 
  -1   4  14      361.60      331.02     43.95 o 
   0   4  14     2179.21     2307.99    159.36 o 
   1   4  14      107.59      106.73     28.19 o 
   2   4  14      122.85      133.67     34.89 o 
   3   4  14        6.78      -25.50     25.50 o 
   4   4  14     3989.91     3736.78    125.78 o 
   5   4  14       50.16       40.36     26.04 o 
  -9   5  14      146.00      167.56     27.80 o 
  -8   5  14      147.03      164.79     25.75 o 
  -7   5  14       14.97        7.99     21.98 o 
  -6   5  14      203.27      187.75     30.44 o 
  -5   5  14       12.59       20.25     18.59 o 
  -4   5  14     3113.17     3373.91    152.29 o 
  -3   5  14      141.19      147.44     38.23 o 
  -2   5  14      235.28      213.51     38.78 o 
  -1   5  14        8.17        2.80     36.12 o 
   0   5  14      886.78      984.96     56.17 o 
   1   5  14       32.09       41.01     36.68 o 
   2   5  14     2357.68     2466.49    182.98 o 
   3   5  14      191.10      228.23     30.39 o 
   4   5  14      182.27      198.76     26.17 o 
   5   5  14        2.15      -15.65     26.00 o 
  -9   6  14       10.88       26.17     27.23 o 
  -8   6  14      294.00      242.71     27.56 o 
  -7   6  14      656.37      610.37     56.57 o 
  -6   6  14     1070.11      961.18     35.46 o 
  -5   6  14        0.31      -16.81     18.00 o 
  -4   6  14        2.07       24.73     24.41 o 
  -3   6  14      209.97      237.93     42.66 o 
  -2   6  14     1616.37     1701.55    172.30 o 
  -1   6  14        0.15      -38.18     38.18 o 
   0   6  14     1582.57     1478.21     79.00 o 
   1   6  14      114.92      104.05     41.51 o 
   2   6  14      145.97      204.94     41.29 o 
   3   6  14       26.28       19.34     29.74 o 
   4   6  14     3331.48     3522.43     93.22 o 
   5   6  14      200.94      241.42     29.59 o 
  -8   7  14      314.40      279.10     31.52 o 
  -7   7  14       16.44       -2.34     23.68 o 
  -6   7  14      259.25      222.33     23.96 o 
  -5   7  14      224.71      229.02     21.89 o 
  -4   7  14     1188.90     1169.88     51.84 o 
  -3   7  14       57.99       25.13     66.17 o 
  -2   7  14      424.61      445.90     48.83 o 
  -1   7  14        0.39       33.63     55.01 o 
   0   7  14     1111.41     1196.28     67.08 o 
   1   7  14      158.55      224.87     45.66 o 
   2   7  14     1481.83     1504.31     54.09 o 
   3   7  14      292.94      291.75     41.41 o 
   4   7  14      194.82      224.95     29.07 o 
  -8   8  14      255.25      243.94     31.99 o 
  -7   8  14      683.62      675.24     36.84 o 
  -6   8  14     1281.46     1220.41     62.80 o 
  -5   8  14       82.71       63.12     21.78 o 
  -4   8  14        0.59       35.78     33.82 o 
  -3   8  14        0.32        0.04     27.41 o 
  -2   8  14     1575.94     1653.54     68.29 o 
  -1   8  14      404.05      407.77     50.90 o 
   0   8  14     1040.87     1040.57     66.87 o 
   1   8  14       15.45       45.46     45.81 o 
   2   8  14       35.83       47.76     31.59 o 
   3   8  14      166.94      179.66     26.89 o 
   4   8  14     2823.85     2804.35    148.39 o 
  -7   9  14        3.71      -30.40     30.40 o 
  -6   9  14      203.40      203.24     28.30 o 
  -5   9  14      369.95      414.08     44.18 o 
  -4   9  14      898.15     1026.95     43.85 o 
  -3   9  14      219.47      315.13     45.69 o 
  -2   9  14      308.44      299.97     44.34 o 
  -1   9  14        4.35       -9.72     45.84 o 
   0   9  14      425.78      441.24     38.37 o 
   1   9  14       72.34       66.44     32.89 o 
   2   9  14     1047.09     1076.62     44.72 o 
   3   9  14      267.42      287.09     40.59 o 
  -6  10  14      597.37      572.01     35.58 o 
  -5  10  14      117.42       78.16     27.42 o 
  -4  10  14        0.05      -24.29     24.29 o 
  -3  10  14      109.78       76.09     31.35 o 
  -2  10  14     1199.29     1202.23     53.09 o 
  -1  10  14      382.04      407.18     33.35 o 
   0  10  14      295.01      262.35     55.76 o 
   1  10  14        3.07       11.31     23.33 o 
   2  10  14      136.15      147.70     48.06 o 
  -5  11  14      231.06      159.94     30.26 o 
  -4  11  14      591.91      596.71     34.97 o 
  -3  11  14      364.43      397.94     34.37 o 
  -2  11  14      248.36      254.96     28.02 o 
  -1  11  14        1.75      -31.84     31.84 o 
   0  11  14      353.39      373.13     29.65 o 
   1  11  14       83.21      101.59     33.31 o 
  -9   1  15        4.13       13.04     23.48 o 
  -8   1  15        0.88        1.71     21.62 o 
  -7   1  15       13.89        3.05     19.36 o 
  -6   1  15      256.21      257.84     19.90 o 
  -5   1  15      681.47      545.33     37.76 o 
  -4   1  15      250.69      337.45     31.82 o 
  -3   1  15        7.81      -39.48     39.48 o 
  -2   1  15       16.33      -38.94     38.94 o 
  -1   1  15        0.04        7.23     37.43 o 
   0   1  15       29.13      108.93     40.12 o 
   1   1  15        0.48      -32.79     32.79 o 
   2   1  15        0.28       23.51     21.60 o 
   3   1  15       23.71        0.98     17.42 o 
   4   1  15        4.91       -8.78     18.18 o 
   5   1  15       45.89       69.06     20.98 o 
  -9   2  15      114.77       97.83     24.57 o 
  -8   2  15      134.08       98.88     22.43 o 
  -7   2  15        5.41       27.40     19.34 o 
  -6   2  15        6.59      -17.21     17.21 o 
  -5   2  15      330.30      345.26     30.50 o 
  -4   2  15     1236.12     1249.38     66.21 o 
  -3   2  15      308.16      386.05     37.78 o 
  -2   2  15        7.25      -13.52     32.36 o 
  -1   2  15       15.21       17.72     28.98 o 
   0   2  15        0.47       59.31     29.27 o 
   1   2  15       26.70       24.51     28.37 o 
   2   2  15      178.76       92.15     30.13 o 
   3   2  15      504.41      435.05     25.13 o 
   4   2  15        0.20       -2.79     19.49 o 
   5   2  15        0.20      -24.64     24.64 o 
  -9   3  15        0.33       13.82     23.93 o 
  -8   3  15       16.30      -10.67     24.30 o 
  -7   3  15       55.23       43.64     19.86 o 
  -6   3  15      225.08      207.03     21.44 o 
  -5   3  15       83.22       71.69     26.65 o 
  -4   3  15      369.71      426.84     42.15 o 
  -3   3  15        4.90      -14.62     33.69 o 
  -2   3  15       25.45       -8.61     33.36 o 
  -1   3  15        1.44      -20.60     36.78 o 
   0   3  15        2.15       -2.83     32.97 o 
   1   3  15      250.14      284.31     49.07 o 
   2   3  15       11.40       39.94     32.42 o 
   3   3  15        4.14      -25.67     25.67 o 
   4   3  15        0.54      -25.78     25.78 o 
  -8   4  15       84.99       73.53     22.69 o 
  -7   4  15        0.78        3.43     23.07 o 
  -6   4  15        1.34      -12.72     19.59 o 
  -5   4  15       36.99       36.70     29.43 o 
  -4   4  15      109.61      137.36     39.31 o 
  -3   4  15      414.97      385.32     42.59 o 
  -2   4  15       82.75       87.31     62.83 o 
  -1   4  15        0.96       46.77     35.54 o 
   0   4  15        0.65      -35.39     35.39 o 
   1   4  15       79.81      110.28     36.32 o 
   2   4  15        1.23      -13.41     35.26 o 
   3   4  15      207.62      230.92     30.10 o 
   4   4  15        2.27      -22.40     24.12 o 
  -8   5  15        2.28      -21.45     22.49 o 
  -7   5  15        1.03      -22.25     22.25 o 
  -6   5  15      144.79       93.42     21.14 o 
  -5   5  15      325.77      378.35     74.59 o 
  -4   5  15       47.58       91.74     52.20 o 
  -3   5  15       11.55        2.28     38.53 o 
  -2   5  15       54.72       92.65     39.91 o 
  -1   5  15       23.49       29.64     51.29 o 
   0   5  15       11.46       25.11     38.69 o 
   1   5  15      134.12      175.14     41.34 o 
   2   5  15        0.91       -4.48     37.85 o 
   3   5  15        7.56       -5.61     28.41 o 
   4   5  15       86.42       80.66     25.59 o 
  -8   6  15        0.97       24.59     28.42 o 
  -7   6  15       40.13       13.74     23.64 o 
  -6   6  15        5.02       -3.56     30.74 o 
  -5   6  15       19.89       32.17     51.88 o 
  -4   6  15       62.13       43.82     42.88 o 
  -3   6  15        4.78      -19.16     49.94 o 
  -2   6  15       49.34       61.67     55.33 o 
  -1   6  15       36.39       12.32     41.27 o 
   0   6  15        3.59      -24.85     40.38 o 
   1   6  15        4.31       89.51     42.69 o 
   2   6  15       28.53       35.21     41.51 o 
   3   6  15        8.72       -4.91     30.56 o 
  -7   7  15       89.09       69.34     24.86 o 
  -6   7  15      371.43      329.79     26.23 o 
  -5   7  15      195.12      188.53     32.69 o 
  -4   7  15       25.27        3.59     44.99 o 
  -3   7  15        5.51       14.91     59.05 o 
  -2   7  15        2.61      -44.54     75.07 o 
  -1   7  15       13.60       58.41     44.03 o 
   0   7  15      284.50      429.30     86.50 o 
   1   7  15       15.71      115.87     53.01 o 
   2   7  15       41.10      149.16     64.61 o 
   3   7  15        8.12       -1.84     53.84 o 
  -6   8  15       26.09        7.00     23.48 o 
  -5   8  15        4.35       -1.12     25.78 o 
  -4   8  15       16.46       10.04     30.46 o 
  -3   8  15       13.66       69.25     48.12 o 
  -2   8  15       30.82       80.80     46.75 o 
  -1   8  15       41.13      149.26     48.33 o 
   0   8  15        0.60       81.76    129.43 o 
   1   8  15       46.15       67.53     48.19 o 
   2   8  15       47.19      155.37     59.86 o 
  -5   9  15      131.02      124.59     25.70 o 
  -4   9  15       15.15       16.22     33.32 o 
  -3   9  15       10.89       41.64     31.41 o 
  -2   9  15       55.12       47.74     50.06 o 
  -1   9  15       15.26        1.03     78.73 o 
   0   9  15      563.14      749.95    111.52 o 
   1   9  15       23.16       24.96     51.89 o 
  -4  10  15        1.87      -82.62     82.62 o 
  -3  10  15       15.59        3.79     28.04 o 
  -2  10  15       39.00       46.87     39.30 o 
  -1  10  15       24.99      -61.80     61.80 o 
  -8   0  16      188.93      165.61     32.95 o 
  -7   0  16       56.78       83.76     28.75 o 
  -6   0  16      821.89      791.91     77.86 o 
  -5   0  16        1.48        3.73     22.43 o 
  -4   0  16      192.05      181.20     45.08 o 
  -3   0  16      167.54      234.37     43.03 o 
   2   0  16     2477.10     2571.91    143.66 o 
   3   0  16       22.49      -23.36     24.01 o 
  -8   1  16     1010.81      952.29     48.67 o 
  -7   1  16      352.66      345.53     32.63 o 
  -6   1  16      809.96      730.32     43.32 o 
  -5   1  16       30.88        0.13     16.05 o 
  -4   1  16        5.04       -3.25     30.12 o 
  -3   1  16      278.33      162.86     47.02 o 
  -2   1  16     2235.58     2357.93    135.47 o 
   2   1  16     1181.73     1154.70     77.76 o 
   3   1  16       14.53       -6.53     27.10 o 
  -7   2  16       12.43        0.16     19.97 o 
  -6   2  16      228.07      218.58     19.80 o 
  -5   2  16      329.16      287.33     30.79 o 
  -4   2  16     1079.64     1272.38     65.69 o 
  -3   2  16      122.77       83.54     35.12 o 
  -2   2  16       35.46      -36.46     47.56 o 
  -1   2  16       38.79      -14.67     46.81 o 
   0   2  16     1988.48     2136.94     86.94 o 
   1   2  16      154.39       90.06     41.85 o 
   2   2  16     2532.67     2447.82     94.10 o 
   3   2  16        8.79      -14.05     26.13 o 
  -7   3  16       31.39       31.50     20.53 o 
  -6   3  16      361.96      370.41     29.12 o 
  -5   3  16        3.31      -26.80     26.80 o 
  -4   3  16      356.82      328.84     42.88 o 
  -3   3  16       17.59      -36.33     36.33 o 
  -2   3  16     1347.37     1425.96     72.96 o 
  -1   3  16      137.05      113.75     37.46 o 
   0   3  16      706.02      818.50     49.88 o 
   1   3  16       10.04      -44.11     44.11 o 
   2   3  16     1261.29     1219.85     64.39 o 
   3   3  16        2.60      -31.72     31.72 o 
  -7   4  16       48.47       42.67     27.35 o 
  -6   4  16      832.14      762.69     35.45 o 
  -5   4  16     1115.92     1164.95     51.80 o 
  -4   4  16     1194.07     1310.96     72.87 o 
  -3   4  16        7.81      -43.68     67.68 o 
  -2   4  16       10.68      -38.44     38.44 o 
  -1   4  16       41.81       34.99     38.80 o 
   0   4  16     2499.50     2785.49    113.06 o 
   1   4  16      343.56      465.83     61.15 o 
   2   4  16     3031.42     3240.08    145.66 o 
  -6   5  16      864.64      797.43     86.66 o 
  -5   5  16       27.55       16.90     28.79 o 
  -4   5  16       80.54        4.93     42.92 o 
  -3   5  16       10.78        8.77    102.03 o 
  -2   5  16     1193.23     1286.93    104.08 o 
  -1   5  16       51.24       12.85     41.85 o 
   0   5  16      571.51      644.93     76.04 o 
   1   5  16        2.73       23.92     59.91 o 
   2   5  16     1094.47     1112.42     88.55 o 
  -6   6  16     1135.80     1169.63     56.44 o 
  -5   6  16      926.92     1002.87     51.02 o 
  -4   6  16      826.43      888.83     64.22 o 
  -3   6  16       38.18        8.30     46.24 o 
  -2   6  16       13.70       -7.36     64.93 o 
  -1   6  16        0.64       19.40     45.24 o 
   0   6  16      668.48      901.91    112.01 o 
   1   6  16      136.42      152.66     46.51 o 
  -5   7  16       16.34       39.16     31.12 o 
  -4   7  16      163.63      153.03     52.06 o 
  -3   7  16      110.54       48.84     49.14 o 
  -2   7  16      996.31     1120.91     71.84 o 
  -1   7  16        1.52      -47.29     63.10 o 
   0   7  16      223.86      238.48     85.80 o 
  -3   8  16      227.22      252.89     55.84 o 
  -2   8  16       28.78      -63.74     63.74 o 
  -1   8  16        2.28       -7.23     78.09 o 
  -6   1  17       22.98       40.95     18.63 o 
  -5   1  17       47.52       61.03     25.11 o 
  -4   1  17      381.02      427.21     60.40 o 
  -3   1  17       26.85       51.77     48.00 o 
  -5   2  17      364.42      385.32     44.82 o 
  -4   2  17       52.89       69.96     37.43 o 
  -3   2  17        3.65      -12.40     53.82 o 
  -2   2  17       23.67      175.05     50.26 o 
  -1   2  17       18.47       14.45     49.07 o 
   1   2  17        1.47      -31.17     39.48 o 
  -5   3  17      467.17      542.87     51.07 o 
  -4   3  17      323.37      309.49     45.02 o 
  -3   3  17        8.03       -5.52     39.34 o 
  -2   3  17       72.50       69.13     49.88 o 
  -1   3  17        0.54      -17.35     66.98 o 
   0   3  17       38.99      117.56     48.00 o 
  -4   4  17        3.64      -13.51     43.77 o 
  -3   4  17        0.01       49.45     42.61 o 
  -2   4  17        1.98        6.92     40.59 o 
  -1   4  17        6.90      -38.75     38.75 o 
  -3   5  17      242.25      237.50     74.10 o 
  -2   5  17       15.91       60.40     66.55 o 
                                                 
